# Supplementary material for: Mitochondrial and Nuclear DNA Analyses of Rhipicephalus microplus from Mizoram, Northeast India: Insights into Genetic Diversity and Endosymbiont
Source: Genes (Basel). 2025 Oct 15;16(10):1216. doi: 10.3390/genes16101216 (PMC12563304; doi:10.3390/genes16101216)
Supplement: Supplementary file 1 [file genes-16-01216-s001.zip]

Archive with 1 entries (1 files):
- genes-3860839-supplementary.xlsx
