# Supplementary material for: Mitochondrial and Nuclear DNA Analyses of Rhipicephalus microplus from Mizoram, Northeast India: Insights into Genetic Diversity and Endosymbiont
Source: Genes (Basel). 2025 Oct 15;16(10):1216. doi: 10.3390/genes16101216 (PMC12563304; doi:10.3390/genes16101216)
Supplement: Supplementary file 1 [file genes-16-01216-s001.zip › genes-3860839-supplementary.xlsx]

## Sheet: S1. Accession No & Haplotypes
Rhipicephalus microplus	PQ433664	COX1	Mizoram	1	This study
Rhipicephalus microplus	PQ433663	COX1	Mizoram	1	This study
Rhipicephalus microplus	PQ433658	COX1	Mizoram	1	This study
Rhipicephalus microplus	PQ433660	COX1	Mizoram	1	This study
Rhipicephalus microplus	PQ433657	COX1	Mizoram	1	This study
Rhipicephalus microplus	PQ433662	COX1	Mizoram	1	This study
Rhipicephalus microplus	PQ433661	COX1	Mizoram	1	This study
Rhipicephalus microplus	PQ433665	COX1	Mizoram	1	This study
Rhipicephalus microplus	PQ433659	COX1	Mizoram	1	This study
Rhipicephalus microplus	MG572243	COX1	Bangladesh	6	Aslam et al., 2018
Rhipicephalus microplus	MG459962	COX1	Bangladesh	2	Roy BC et al. 2018
Rhipicephalus microplus	MN260343	COX1	Egypt		Al-Hosary et al., 2019
Rhipicephalus microplus	MK749745	COX1	South India	1	Krishnamoorthy et al., 2019
Rhipicephalus microplus	MK749744	COX1	South India	1	Krishnamoorthy et al., 2019
Rhipicephalus microplus	KX228541	COX1	South India	1	Goolsby et al., 2016
Rhipicephalus microplus	OK623463	COX1	Pakistan	1	Afshan & Malik, 2021
Rhipicephalus microplus	OQ457688	COX1	Pakistan	1	Ahmad et al., 2023
Rhipicephalus microplus	OQ457687	COX1	Pakistan	5	Ahmad et al., 2023
Rhipicephalus microplus	MG587913	COX1	Bangladesh	2	Aslam et al., 2017
Rhipicephalus microplus	MG459961	COX1	Bangladesh	2	Roy BC et al. 2018
Rhipicephalus microplus	MG557662	COX1	Bangladesh	2	Aslam et al., 2017
Rhipicephalus microplus	MG572243	COX1	Bangladesh	6	Aslam et al., 2017
Rhipicephalus microplus	MG459962	COX1	Bangladesh	4	Roy et al. 2017
Rhipicephalus microplus	KP792588	COX1	North India	1	Chhillar et al., 2015
Rhipicephalus microplus	KP792580	COX1	North India	1	Chhillar et al., 2015
Rhipicephalus microplus	MH612844	COX1	South India	1	Amrutha et al., 2018
Rhipicephalus microplus	MG459964	COX1	Myanmar	3	Roy et al. 2017
Rhipicephalus microplus	MT181220	COX1	Laos	2	Kanduma et al., 2020
Rhipicephalus microplus	OR334921	COX1	Thailand	3	Jittapalapong et al., 2023
Rhipicephalus microplus	OR334920	COX1	Thailand	3	Jittapalapong et al., 2023
Rhipicephalus microplus	OR334917	COX1	Thailand	3	Jittapalapong et al., 2023
Rhipicephalus microplus	MZ351138	COX1	Eswatini	9	Ledger & Wisely, 2021
Rhipicephalus microplus	MN294739	COX1	Kenya	9	Chiuya 2019
Rhipicephalus microplus	MN294738	COX1	Kenya	9	Chiuya et al., 2019
Rhipicephalus microplus	MK648412	COX1	Cameroon	9	Silatsa et al., 2019
Rhipicephalus microplus	KF200166	COX1	Panama	7	Miller et al 2013
Rhipicephalus microplus	KP226179	COX1	Brazil	9	Csordas et al 2014
Rhipicephalus microplus	KP226180	COX1	Brazil	9	Csordas et al 2014
Rhipicephalus microplus	KP226178	COX1	Brazil	10	Csordas et al 2014
Rhipicephalus microplus	KP226168	COX1	Brazil	11	Csordas et al 2014
Rhipicephalus microplus	MG983832	COX1	Kenya	7	Silatsa et al., 2018
Rhipicephalus microplus	MF458973	COX1	DRC	9	Amzati et al., 2017
Rhipicephalus microplus	MF363093	COX1	Colombia	7	Rivera-Paez et al 2017
Rhipicephalus microplus	MF363091	COX1	Colombia	7	Rivera-Paez et al 2017
Rhipicephalus microplus	KM246875	COX1	Malaysia	13	Low et al., 2015
Rhipicephalus microplus	KM246874	COX1	Malaysia	14	Low, 2014
Rhipicephalus microplus	KM246871	COX1	Malaysia	18	Low, 2014
Rhipicephalus australis	KY678122	COX1	New_Caledonia	15	Duron et al., 2017
Rhipicephalus australis	KY678121	COX1	New_Caledonia	15	Duron et al 2017
Rhipicephalus annulatus	MN106408	COX1	India	16	Duron et al 2017
Rhipicephalus microplus	JQ625683	COX1	China_Henan	20	Lu and Zhang, 2012
Rhipicephalus microplus	JQ625684	COX1	China_Hubei	21	Lu et al, 2013
Rhipicephalus microplus	MW751680	COX1	China_Yunan	2	Yang and Lu, 2021
Rhipicephalus microplus	MK371430	COX1	China_Shaanxi	8	Guo, 2019
Rhipicephalus microplus	JX051120	COX1	China_Yunnan	19	Lv et al., 2012
Rhipicephalus microplus	JX051129	COX1	China_Yunnan	19	Lv et al., 2012
Hyalomma anatolicum	KM235710	COX1	Iraq	22	Shubber et al., 2014
Haemaphysalis doenitzi	JQ346688	COX1	China	23	Chen et al., 2014
SPECIES	ACCESSION NO.	MARKER	LOCALITY/ISOLATE	HAPLOTYPES	REFERENCES
Rhipicephalus microplus	OP342689	16S	Muthi, India	13	This study
Rhipicephalus microplus	OP342618	16S	Govt.Complex, India	13	This study
Rhipicephalus microplus	OP342688	16S	Durtlang, India	13	This study
Rhipicephalus microplus	OP342627	16S	Sihphir, India	13	This study
Rhipicephalus microplus	OP342611	16S	Bilkhawthlir, India	13	This study
Rhipicephalus microplus	OP342605	16S	Bairabi, India	13	This study
Rhipicephalus microplus	OP342610	16S	Kolasib, India	13	This study
Haemaphysalis bispinosa	OP329099	16S	Bairabi, India		This study
Rhipicephalus microplus	OP342690	16S	Hnahlan, India	13	This study
Rhipicephalus microplus	OP342620	16S	Samthang, India	13	This study
Rhipicephalus microplus	OP342619	16S	Champhai, India	13	This study
Rhipicephalus microplus	KU664521	16S	China	1	Ya et al., 2016
Rhipicephalus microplus	MH208554	16S	China	1	Li et al., 2018
Rhipicephalus microplus	MH208553	16S	China	1	Li et al., 2018
Rhipicephalus microplus	MN726558	16S	Pakistan	1	Ghafar et al., 2020
Rhipicephalus microplus	MT799952	16S	Pakistan	1	Ghafar et al., 2020
Rhipicephalus microplus	KC953867	16S	India	1	Brahma et al., 2013
Rhipicephalus microplus	EU918187	16S	Mozambique	2	Labruna et al., 2008
Rhipicephalus microplus	KM246880	16S	Malaysia	2	Low et al., 2015
Rhipicephalus microplus	KM246878	16S	Malaysia	2	Low et al., 2015
Rhipicephalus microplus	OM232114	16S	Thailand	2	Tantrawatpan et al., 2022
Rhipicephalus microplus	MF351566	16S	Columbia	2	Rivera-Paez et al., 2017
Rhipicephalus microplus	MN650726	16S	Columbia	2	Segura et al., 2020
Rhipicephalus microplus	MG976793	16S	Cameroon	2	Silatsa et al., 2018
Rhipicephalus microplus	KM246879	16S	Malaysia	3	Low et al., 2015
Rhipicephalus microplus	KM246881	16S	Malaysia	4	Low et al., 2015
Rhipicephalus microplus	KM246882	16S	Malaysia	5	Low et al., 2015
Rhipicephalus microplus	KM246883	16S	Malaysia	6	Low et al., 2015
Rhipicephalus microplus	KM246884	16S	Malaysia	7	Low et al., 2015
Rhipicephalus microplus	MH208552	16S	China	8	Li et al., 2018
Rhipicephalus microplus	Y688461	16S	Uganda	9	Muhanguzi et al., 2017
Rhipicephalus microplus	MK463981	16S	Pakistan	10	Ali et al., 2019
Rhipicephalus microplus	MG708432	16S	Cameroon	11	Silatsa et al., 2018
Rhipicephalus annulatus	KF219727	16S	Israel	13	Erster et al., 2013
Rhipicephalus microplus	HM536971	16S	Sultanpur, India	14	Kumar et al., 2010
Rhipicephalus microplus	MW806648	16S	Mukteswar, India	15	Rialch et al., 2021
Rhipicephalus microplus	MK621771	16S	Shillong, India	16	Senbill et al., 2019
Rhipicephalus microplus	MK621296	16S	Sikkim, India	17	Senbill et al., 2019
Rhipicephalus microplus	MK621328	16S	Itanagar, India	18	Senbill et al., 2019
Rhipicephalus microplus	EU918191	16S	New Caledonia	19	Labruna et al., 2008
Rhipicephalus microplus	EU918189	16S	Indonesia	19	Labruna et al., 2008
Rhipicephalus annulatus	MK737647	16S	Egypt	20	Abdullah et al., 2021
Rhipicephalus annulatus	MG066700	16S	Wayanad, India	21	Nimisha et al., 2021
Rhipicephalus microplus	MK463980	16S	Pakistan	1	Ali et al., 2019
SPECIES	ACCESSION NO.	MARKER	LOCALITY/ISOLATE	Haplotype	REFERENCES
Rhipicephalus microplus	OP342619	ITS2	Champhai, India	1	This study
Rhipicephalus microplus	OP342620	ITS2	Samthang, India	1	This study
Rhipicephalus microplus	OP342690	ITS2	Hnahlan, India	1	This study
Rhipicephalus microplus	OP342610	ITS2	Kolasib, India	1	This study
Rhipicephalus microplus	OP342611	ITS2	Bilkhawthlir, India	1	This study
Rhipicephalus microplus	OP342605	ITS2	Bairabi, India	1	This study
Rhipicephalus microplus	OP342627	ITS2	Sihphir, India	1	This study
Rhipicephalus microplus	OP342689	ITS2	Muthi, India	1	This study
Rhipicephalus microplus	OP342618	ITS2	Govt. complex	1	This study
Rhipicephalus microplus	OP342688	ITS2	Durtlang,India	1	This study
Rhipicephalus microplus	MG459965	ITS2	Bangladesh	1	Roy et al., 2018
Rhipicephalus microplus	MG459966	ITS2	Pakistan	1	Roy et al., 2018
Rhipicephalus microplus	MG459967	ITS2	Myanmar	1	Roy et al., 2018
Rhipicephalus microplus	KX450289	ITS2	China	1	Zhang et al., 2016
Rhipicephalus microplus	MW227654	ITS2	Kenya	1	Oundo et al., 2021
Rhipicephalus microplus	KY458972	ITS2	Jorhat, India	1	Senbill et al., 2017
Rhipicephalus microplus	JX974346	ITS2	Assam, India	1	Brahma and Doley, 2013
Rhipicephalus microplus	KY457506	ITS2	South Africa	2	Mans et al., 2019
Rhipicephalus appendiculatus	KY457500	ITS2	South Africa	3	Mans et al., 2019
Rhipicephalus decoloratus	U97716	ITS2	Kenya	4	Barker, 2002
Rhipicephalus microplus	MK625224	ITS2	Shillong, India	5	Senbill et al., 2019
Rhipicephalus linnaei	MW430656	ITS2	Fiji	6	Slapeta et al., 2021
Rhipicephalus microplus	MK625221	ITS2	Itanagar, India	7	Senbill et al., 2019
Rhipicephalus microplus	MF353138	ITS2	Columbia	8	Rivera-Paez et al., 2017
Rhipicephalus annulatus	AF271272	ITS2	Israel	9	Murrell et al., 2002
Rhipicephalus evertsi	MZ351146	ITS2	Eswatini	10	Ledger and Wisely, 2021
SPECIES	ACCESSION NO.	MARKER	LOCALITY/ISOLATE	HAPLOTYPE	REFERENCES
Amblyomma spp.	OP268202	18S	Hnahlan, India	7	This study
Rhipicephalus microplus	OP271292	18S	Hnahlan	1	This study
Rhipicephalus microplus	OP351506	18S	Samthang	1	This study
Rhipicephalus microplus	OP271286	18S	Bilkhawthlir	1	This study
Rhipicephalus microplus	OP271287	18S	Bairabi	1	This study
Rhipicephalus microplus	OP271290	18S	Kolasib	1	This study
Rhipicephalus microplus	OP271294	18S	Sihphir	1	This study
Rhipicephalus microplus	OP268203	18S	Durtlang	1	This study
Rhipicephalus microplus	OP271293	18S	Muthi	1	This study
Rhipicephalus microplus	OP271291	18S	Govt Complex	1	This study
Rhipicephalus appendiculatus	AF018653	18S	Australia	1	Dobson and Barker, 1999
Rhipicephalus microplus	AF018656	18S	Australis	1	Dobson and Barker, 1999
Rhipicephalus microplus	AF018656	18S	Australis	1	Dobson, 1999
Rhipicephalus haemaphysaloides	DQ839552	18S	China	1	Liu et al.,2006
Rhipicephalus microplus	KC769616	18S	China	1	Burger et al., 2014
Rhipicephalus sanguineus	KF958435	18S	Israel	1	Shenkar and Gottlieb, 2015
Rhipicephalus turanicus	KF958452	18S	Israel	1	Shenkar and Gottlieb, 2015
Rhipicephalus appendiculatus	KY457500	18S	South Africa	1	Mans et al., 2019
Rhipicephalus appendiculatus	KY457503	18S	South Africa	1	Mans et al., 2019
Rhipicephalus microplus	KY457506	18S	South Africa	1	Mans et al., 2019
Hyalomma scupense	MW508345	18S	Turkey	2	Ciloglu et al., 2021
Hayalomma asiaticum	MW508346	18S	Turkey	2	Ciloglu et al., 2021
Hyalomma excavatum	MW508349	18S	Turkey	2	Ciloglu et al., 2021
Hyalomma anatolicum	MW508350	18S	Turkey	2	Ciloglu et al., 2021
Hyalomma lusitanicum	Z74482	18S	Spain	2	Mangold et al., 2004
Rhipicephalus sanguineus	JX987496	18S	Brazil	3	Sanches and Mangold, 2013
Rhipicephalus decoloratus	KY457471	18S	South Africa	4	Mans et al., 2019
Rhipicephalus evertsi	KY457502	18S	South Africa	5	Mans et al., 2019
Amblyomma americanum	M60487	18S	USA	6	Turbeville et al., 1993
Rhipicephalus microplus	XR_005109788	18S	China	8	Reference Seq
Dermacentor silvarum	XR_005189597	18S	China	9	Reference Seq
Dermacentor silvarum	XR_005191719	18S	China	9	Reference Seq
Dermacentor silvarum	XR_005191755	18S	China	9	Reference Seq
Dermacentor andersoni	XR_007598020	18S	USA	9	Reference Seq
Dermacentor andersoni	XR_007596572	18S	USA	10	Reference Seq
SPECIES	ACCESSION NO.	MARKER	Name of the tick	REFERENCES
Coxiella-like endosymbiont	OP346608	16S	Amblyomma spp.	This study
Coxiella-like endosymbiont	OP346609	16S	R. microplus	This study
Coxiella-like endosymbiont	OP346610	16S	H. bispinosa	This study

## Sheet: S2. COX1
	SPECIES	1	2	3	4	5	6	7	8	9	10	11	12	13	14	15	16	17	18	19	20	21	22	23	24	25	26	27	28	29	30	31	32	33	34	35	36	37	38	39	40	41	42	43	44	45	46	47	48
1	PQ433665_Rhipicephalus_microplus_Kolasib Mizoram India						COX1
2	PQ433657_Rhipicephalus_microplus_Muthi Mizoram India	0
3	PQ433661_Rhipicephalus_microplus_Samthang Mizoram India	0	0
4	PQ433658_Rhipicephalus_microplus_Govt_Complex Mizoram India	0	0	0
5	PQ433662_Rhipicephalus_microplus_Hnahlan Mizoram India	0	0	0	0
6	PQ433660_Rhipicephalus_microplus_Bairabi Mizoram India	0	0	0	0	0
7	PQ433659_Rhipicephalus_microplus_Sihphir Mizoram India	0	0	0	0	0	0
8	PQ433663_Rhipicephalus_microplus_Champhai Mizoram India	0	0	0	0	0	0	0
9	PQ433664_Rhipicephalus_microplus_Bilkhawthlir Mizoram India	0	0	0	0	0	0	0	0
10	MK749745_Rhipicephalus_microplus_South_India	0	0	0	0	0	0	0	0	0
11	MK749744_Rhipicephalus_microplus_South_India	0	0	0	0	0	0	0	0	0	0
12	KX228541_Rhipicephalus_microplus_South_India	0	0	0	0	0	0	0	0	0	0	0
13	OK623463_Rhipicephalus_microplus_Pakistan	0	0	0	0	0	0	0	0	0	0	0	0
14	OQ457688_Rhipicephalus_microplus_Pakistan	0.00158228	0.00158228	0.00158228	0.00158228	0.00158228	0.00158228	0.00158228	0.00158228	0.00158228	0.00158228	0.00158228	0.00158228	0.00158228
15	OQ457687_Rhipicephalus_microplus_Pakistan	0.00474684	0.00474684	0.00474684	0.00474684	0.00474684	0.00474684	0.00474684	0.00474684	0.00474684	0.00474684	0.00474684	0.00474684	0.00474684	0.00316456
16	MG587913_Rhipicephalus_microplus_Bangladesh	0.00162602	0.00162602	0.00162602	0.00162602	0.00162602	0.00162602	0.00162602	0.00162602	0.00162602	0.00162602	0.00162602	0.00162602	0.00162602	0.00162602	0.00487805
17	MG459961_Rhipicephalus_microplus_Bangladesh	0.00158228	0.00158228	0.00158228	0.00158228	0.00158228	0.00158228	0.00158228	0.00158228	0.00158228	0.00158228	0.00158228	0.00158228	0.00158228	0.00316456	0.00632911	0
18	MG557662_Rhipicephalus_microplus_Bangladesh	0.00324675	0.00324675	0.00324675	0.00324675	0.00324675	0.00324675	0.00324675	0.00324675	0.00324675	0.00324675	0.00324675	0.00324675	0.00324675	0.00324675	0.00649351	0.00162602	0.00162338
19	MG572243_Rhipicephalus_microplus_Bangladesh	0.00326264	0.00326264	0.00326264	0.00326264	0.00326264	0.00326264	0.00326264	0.00326264	0.00326264	0.00326264	0.00326264	0.00326264	0.00326264	0.00326264	0.00652529	0.00489396	0.00489396	0.00652529
20	MG459962_Rhipicephalus_microplus_Bangladesh	0.00474684	0.00474684	0.00474684	0.00474684	0.00474684	0.00474684	0.00474684	0.00474684	0.00474684	0.00474684	0.00474684	0.00474684	0.00474684	0.00632911	0.00949367	0.00650407	0.00632911	0.00811688	0.00815661
21	KP792588_Rhipicephalus_microplus_North_India	0.00158228	0.00158228	0.00158228	0.00158228	0.00158228	0.00158228	0.00158228	0.00158228	0.00158228	0.00158228	0.00158228	0.00158228	0.00158228	0	0.00316456	0.00162602	0.00316456	0.00324675	0.00326264	0.00632911
22	KP792580_Rhipicephalus_microplus_North_India	0.00158228	0.00158228	0.00158228	0.00158228	0.00158228	0.00158228	0.00158228	0.00158228	0.00158228	0.00158228	0.00158228	0.00158228	0.00158228	0	0.00316456	0.00162602	0.00316456	0.00324675	0.00326264	0.00632911	0
23	MH612844_Rhipicephalus_microplus_South_India	0.00316456	0.00316456	0.00316456	0.00316456	0.00316456	0.00316456	0.00316456	0.00316456	0.00316456	0.00316456	0.00316456	0.00316456	0.00316456	0.00474684	0.00791139	0.00487805	0.00474684	0.00649351	0.00652529	0.00791139	0.00474684	0.00474684
24	MG459964_Rhipicephalus_microplus_Myanmar	0.00316456	0.00316456	0.00316456	0.00316456	0.00316456	0.00316456	0.00316456	0.00316456	0.00316456	0.00316456	0.00316456	0.00316456	0.00316456	0.00474684	0.00791139	0.00162602	0.00158228	0.00324675	0.00652529	0.00791139	0.00474684	0.00474684	0.00632911
25	MT181220_Rhipicephalus_microplus_Laos	0.00481541	0.00481541	0.00481541	0.00481541	0.00481541	0.00481541	0.00481541	0.00481541	0.00481541	0.00481541	0.00481541	0.00481541	0.00481541	0.00642055	0.00963082	0.00330033	0.00321027	0.00494234	0.00827815	0.00963082	0.00642055	0.00642055	0.00802568	0.00481541
26	OR334921_Rhipicephalus_microplus_Thailand	0.00487013	0.00487013	0.00487013	0.00487013	0.00487013	0.00487013	0.00487013	0.00487013	0.00487013	0.00487013	0.00487013	0.00487013	0.00487013	0.00649351	0.00974026	0.00166667	0.00324675	0.00332779	0.00668896	0.00974026	0.00649351	0.00649351	0.00811688	0.00162338	0.00649351
27	OR334920_Rhipicephalus_microplus_Thailand	0.00649351	0.00649351	0.00649351	0.00649351	0.00649351	0.00649351	0.00649351	0.00649351	0.00649351	0.00649351	0.00649351	0.00649351	0.00649351	0.00811688	0.0113636	0.00333333	0.00487013	0.00499168	0.0083612	0.0113636	0.00811688	0.00811688	0.00974026	0.00324675	0.00811688	0.00162338
28	OR334917_Rhipicephalus_microplus_Thailand	0.00649351	0.00649351	0.00649351	0.00649351	0.00649351	0.00649351	0.00649351	0.00649351	0.00649351	0.00649351	0.00649351	0.00649351	0.00649351	0.00811688	0.0113636	0.00333333	0.00487013	0.00499168	0.0083612	0.0113636	0.00811688	0.00811688	0.00974026	0.00324675	0.00811688	0.00162338	0.00324675
29	MZ351138_Rhipicephalus_microplus_Eswatini	0.0797448	0.0797448	0.0797448	0.0797448	0.0797448	0.0797448	0.0797448	0.0797448	0.0797448	0.0797448	0.0797448	0.0797448	0.0797448	0.0813397	0.0781499	0.0786885	0.0781499	0.0801964	0.0838816	0.0845295	0.0813397	0.0813397	0.0797448	0.0797448	0.0786517	0.0795455	0.0811688	0.0779221
30	MN294739_Rhipicephalus_microplus_Kenya	0.0801282	0.0801282	0.0801282	0.0801282	0.0801282	0.0801282	0.0801282	0.0801282	0.0801282	0.0801282	0.0801282	0.0801282	0.0801282	0.0801282	0.0769231	0.0780488	0.0785256	0.0795455	0.0831974	0.0849359	0.0801282	0.0801282	0.0801282	0.0801282	0.0796748	0.0804598	0.0821018	0.0788177	0
31	MN294738_Rhipicephalus_microplus_Kenya	0.0801282	0.0801282	0.0801282	0.0801282	0.0801282	0.0801282	0.0801282	0.0801282	0.0801282	0.0801282	0.0801282	0.0801282	0.0801282	0.0801282	0.0769231	0.0780488	0.0785256	0.0795455	0.0831974	0.0849359	0.0801282	0.0801282	0.0801282	0.0801282	0.0796748	0.0804598	0.0821018	0.0788177	0	0
32	MK648412_Rhipicephalus_microplus_Cameroon	0.0806962	0.0806962	0.0806962	0.0806962	0.0806962	0.0806962	0.0806962	0.0806962	0.0806962	0.0806962	0.0806962	0.0806962	0.0806962	0.0791139	0.0759494	0.0780488	0.0791139	0.0795455	0.0831974	0.085443	0.0791139	0.0791139	0.0806962	0.0806962	0.0802568	0.0811688	0.0827922	0.0795455	0.0015949	0	0
33	KF200166_Rhipicephalus_microplus_Panama	0.0817308	0.0817308	0.0817308	0.0817308	0.0817308	0.0817308	0.0817308	0.0817308	0.0817308	0.0817308	0.0817308	0.0817308	0.0817308	0.0817308	0.0785256	0.0796748	0.0801282	0.0811688	0.0848287	0.0865385	0.0817308	0.0817308	0.0817308	0.0817308	0.0813008	0.0821018	0.0837438	0.0804598	0.00161551	0.00151976	0.00151976	0.00151976
34	KP226179_Rhipicephalus_microplus_Brazil	0.0814332	0.0814332	0.0814332	0.0814332	0.0814332	0.0814332	0.0814332	0.0814332	0.0814332	0.0814332	0.0814332	0.0814332	0.0814332	0.0830619	0.0798046	0.080402	0.0798046	0.0802676	0.0857143	0.0863192	0.0830619	0.0830619	0.0814332	0.0814332	0.0798046	0.0799347	0.0815661	0.0783034	0.00160514	0	0	0.00162866	0.00165017
35	KP226180_Rhipicephalus_microplus_Brazil	0.0846906	0.0846906	0.0846906	0.0846906	0.0846906	0.0846906	0.0846906	0.0846906	0.0846906	0.0846906	0.0846906	0.0846906	0.0846906	0.0863192	0.0830619	0.0837521	0.0830619	0.083612	0.0890756	0.0895765	0.0863192	0.0863192	0.0846906	0.0846906	0.0830619	0.0831974	0.0848287	0.0815661	0.00481541	0.00330033	0.00330033	0.00488599	0.0049505	0.00314465
36	KP226178_Rhipicephalus_microplus_Brazil	0.0830619	0.0830619	0.0830619	0.0830619	0.0830619	0.0830619	0.0830619	0.0830619	0.0830619	0.0830619	0.0830619	0.0830619	0.0830619	0.0846906	0.0814332	0.0820771	0.0814332	0.0819398	0.087395	0.0879479	0.0846906	0.0846906	0.0830619	0.0830619	0.0814332	0.0815661	0.0831974	0.0799347	0.00321027	0.00165017	0.00165017	0.00325733	0.00330033	0.00156986	0.00471698
37	KP226168_Rhipicephalus_microplus_Brazil	0.086039	0.086039	0.086039	0.086039	0.086039	0.086039	0.086039	0.086039	0.086039	0.086039	0.086039	0.086039	0.086039	0.0876623	0.0844156	0.0851419	0.0844156	0.0866667	0.0904523	0.0909091	0.0876623	0.0876623	0.086039	0.086039	0.0844156	0.0845528	0.0861789	0.0829268	0.008	0.00493421	0.00493421	0.00649351	0.00657895	0.00784929	0.010989	0.00941915
38	MG983832_Rhipicephalus_microplus_Kenya	0.0823529	0.0823529	0.0823529	0.0823529	0.0823529	0.0823529	0.0823529	0.0823529	0.0823529	0.0823529	0.0823529	0.0823529	0.0823529	0.0840336	0.0806723	0.0813149	0.0806723	0.0829016	0.0868056	0.087395	0.0840336	0.0840336	0.0823529	0.0823529	0.0806723	0.0808081	0.0824916	0.0791246	0.00166667	0.00170358	0.00170358	0.00336134	0	0.00167224	0.00501672	0.00334448	0.00666667
39	MF458973_Rhipicephalus_microplus_DRC	0.0819113	0.0819113	0.0819113	0.0819113	0.0819113	0.0819113	0.0819113	0.0819113	0.0819113	0.0819113	0.0819113	0.0819113	0.0819113	0.0819113	0.0784983	0.0802048	0.0802048	0.0802048	0.0853242	0.0853242	0.0819113	0.0819113	0.0819113	0.0819113	0.0797227	0.084063	0.0858144	0.0823117	0	0	0	0	0.00170648	0	0.00350877	0.00175439	0.00526316	0.00182149
40	MF363093_Rhipicephalus_microplus_Colombia	0.0831793	0.0831793	0.0831793	0.0831793	0.0831793	0.0831793	0.0831793	0.0831793	0.0831793	0.0831793	0.0831793	0.0831793	0.0831793	0.0831793	0.0794824	0.0813309	0.0813309	0.0813309	0.0868762	0.0850277	0.0831793	0.0831793	0.0831793	0.0831793	0.0827068	0.0855513	0.0874525	0.0836502	0.00186567	0.00170648	0.00170648	0.0017301	0	0.00190476	0.00380952	0.00380952	0.00761905	0	0.00184843
41	MF363091_Rhipicephalus_microplus_Colombia	0.0833333	0.0833333	0.0833333	0.0833333	0.0833333	0.0833333	0.0833333	0.0833333	0.0833333	0.0833333	0.0833333	0.0833333	0.0833333	0.0833333	0.0796296	0.0814815	0.0814815	0.0814815	0.087037	0.0851852	0.0833333	0.0833333	0.0833333	0.0833333	0.0828625	0.0857143	0.087619	0.0838095	0.00186916	0.0017094	0.0017094	0.0017331	0	0.0019084	0.00381679	0.00381679	0.00763359	0	0.00185185	0
42	KM246875_Rhipicephalus_microplus_Malaysia	0.0881671	0.0881671	0.0881671	0.0881671	0.0881671	0.0881671	0.0881671	0.0881671	0.0881671	0.0881671	0.0881671	0.0881671	0.0881671	0.0881671	0.0835267	0.0858469	0.0858469	0.0858469	0.0928074	0.0904872	0.0881671	0.0881671	0.0881671	0.0881671	0.0876777	0.0913462	0.0913462	0.0913462	0.0117371	0.0105042	0.0105042	0.0106838	0.0129032	0.0120482	0.0144578	0.0144578	0.0144578	0.0152284	0.0116009	0.012605	0.012605
43	KM246874_Rhipicephalus_microplus_Malaysia	0.0208817	0.0208817	0.0208817	0.0208817	0.0208817	0.0208817	0.0208817	0.0208817	0.0208817	0.0208817	0.0208817	0.0208817	0.0208817	0.0208817	0.025522	0.0185615	0.0185615	0.0185615	0.025522	0.0232019	0.0208817	0.0208817	0.0208817	0.0208817	0.0165877	0.0192308	0.0192308	0.0192308	0.0892019	0.0882353	0.0882353	0.0897436	0.0924731	0.0891566	0.0915663	0.0915663	0.0915663	0.0939086	0.0881671	0.0903361	0.0903361	0.0832
44	KM246871_Rhipicephalus_microplus_Malaysia	0.0812065	0.0812065	0.0812065	0.0812065	0.0812065	0.0812065	0.0812065	0.0812065	0.0812065	0.0812065	0.0812065	0.0812065	0.0812065	0.0812065	0.0765661	0.0788863	0.0788863	0.0788863	0.0858469	0.0835267	0.0812065	0.0812065	0.0812065	0.0812065	0.0805687	0.0841346	0.0841346	0.0841346	0.0164319	0.0147059	0.0147059	0.0149573	0.0172043	0.0168675	0.0192771	0.0192771	0.0192771	0.0203046	0.0162413	0.0168067	0.0168067	0.008	0.08
45	KY678122_Rhipicephalus_australis_New_Caledonia	0.0933544	0.0933544	0.0933544	0.0933544	0.0933544	0.0933544	0.0933544	0.0933544	0.0933544	0.0933544	0.0933544	0.0933544	0.0933544	0.0949367	0.0949367	0.0943089	0.0917722	0.0957792	0.0995106	0.0981013	0.0949367	0.0949367	0.0933544	0.0933544	0.0898876	0.0974026	0.099026	0.0957792	0.0534591	0.0523169	0.0523169	0.0538117	0.0547112	0.0529695	0.0561798	0.0545746	0.0592	0.055	0.0511945	0.0546075	0.0547009	0.0637931	0.0844828	0.0637931
46	KY678121_Rhipicephalus_australis_New_Caledonia	0.0933544	0.0933544	0.0933544	0.0933544	0.0933544	0.0933544	0.0933544	0.0933544	0.0933544	0.0933544	0.0933544	0.0933544	0.0933544	0.0949367	0.0949367	0.0943089	0.0917722	0.0957792	0.0995106	0.0981013	0.0949367	0.0949367	0.0933544	0.0933544	0.0898876	0.0974026	0.099026	0.0957792	0.0534591	0.0523169	0.0523169	0.0538117	0.0547112	0.0529695	0.0561798	0.0545746	0.0592	0.055	0.0511945	0.0546075	0.0547009	0.0637931	0.0844828	0.0637931	0
47	MN106408_Rhipicephalus_annulatus_India	0.0622837	0.0622837	0.0622837	0.0622837	0.0622837	0.0622837	0.0622837	0.0622837	0.0622837	0.0622837	0.0622837	0.0622837	0.0622837	0.0622837	0.0622837	0.0640138	0.0640138	0.0640138	0.0657439	0.0640138	0.0622837	0.0622837	0.0622837	0.0657439	0.0615114	0.0657194	0.0674956	0.0639432	0.0593368	0.0611916	0.0611916	0.0617886	0.0637255	0.0587189	0.0622776	0.0604982	0.0640569	0.0628466	0.0588235	0.0633562	0.0634648	0.0654008	0.0590717	0.0632911	0.0724638	0.0724638
48	MN260343_Rhipicephalus_annulatus_Egypt	0.0551839	0.0551839	0.0551839	0.0551839	0.0551839	0.0551839	0.0551839	0.0551839	0.0551839	0.0551839	0.0551839	0.0551839	0.0551839	0.0551839	0.0551839	0.0568562	0.0568562	0.0585284	0.0585284	0.0602007	0.0551839	0.0551839	0.0551839	0.0585284	0.0568562	0.0585284	0.0602007	0.0568562	0.0652174	0.0652174	0.0652174	0.0652174	0.0668896	0.0655462	0.0689076	0.0672269	0.0703518	0.0677083	0.0665499	0.0703422	0.0704762	0.0769231	0.0697115	0.0745192	0.083612	0.083612	0.0142096
49	MN982370_Rhipicephalus_annulatus	0.0683544	0.0683544	0.0683544	0.0683544	0.0683544	0.0683544	0.0683544	0.0683544	0.0683544	0.0683544	0.0683544	0.0683544	0.0683544	0.0683544	0.0683544	0.0708861	0.0708861	0.0708861	0.0734177	0.0708861	0.0683544	0.0683544	0.0683544	0.0734177	0.0699482	0.0736842	0.0736842	0.0736842	0.0641026	0.0659091	0.0659091	0.0671296	0.0699301	0.0633245	0.0633245	0.0659631	0.0659631	0.0698324	0.0632911	0.0681818	0.0681818	0.0696203	0.0590717	0.0675105	0.0696203	0.0696203	0	0.0184211
50	MW751680_Rhipicephalus_microplus_China_Yunan	0.00474684	0.00474684	0.00474684	0.00474684	0.00474684	0.00474684	0.00474684	0.00474684	0.00474684	0.00474684	0.00474684	0.00474684	0.00474684	0.00632911	0.00949367	0.00325203	0.00316456	0.00487013	0.00815661	0.00949367	0.00632911	0.00632911	0.00791139	0.00474684	0	0.00649351	0.00811688	0.00811688	0.0781499	0.0785256	0.0785256	0.0791139	0.0801282	0.0798046	0.0830619	0.0814332	0.0844156	0.0806723	0.0784983	0.0813309	0.0814815	0.0858469	0.0185615	0.0788863	0.0886076	0.0886076	0.0622837	0.0568562
51	MK371430_Rhipicephalus_microplus_China_Shaanxi	0.0504886	0.0504886	0.0504886	0.0504886	0.0504886	0.0504886	0.0504886	0.0504886	0.0504886	0.0504886	0.0504886	0.0504886	0.0504886	0.0504886	0.0472313	0.0521173	0.0521173	0.0537459	0.0538336	0.0553746	0.0504886	0.0504886	0.0537459	0.0537459	0.0495868	0.0550918	0.0567613	0.0534224	0.0738916	0.0713202	0.0713202	0.0721966	0.0740741	0.0755034	0.0788591	0.0771812	0.0802676	0.0779896	0.0733788	0.0733788	0.0735043	0.0785124	0.0661157	0.0805785	0.0884558	0.0884558	0.057971	0.0568562
52	JX051120_Rhipicephalus_microplus_China_Yunnan	0.05	0.05	0.05	0.05	0.05	0.05	0.05	0.05	0.05	0.05	0.05	0.05	0.05	0.05	0.0467742	0.0520325	0.0516129	0.0535714	0.0538336	0.0548387	0.05	0.05	0.0532258	0.0532258	0.0490998	0.0545455	0.0561983	0.0528926	0.0731707	0.0706767	0.0706767	0.0715373	0.0733945	0.0747508	0.0780731	0.076412	0.0794702	0.077187	0.0716724	0.0716724	0.0717949	0.0740741	0.0596708	0.0761317	0.0859259	0.0859259	0.057971	0.0585284
53	JX051129_Rhipicephalus_microplus_China_Yunnan	0.05	0.05	0.05	0.05	0.05	0.05	0.05	0.05	0.05	0.05	0.05	0.05	0.05	0.05	0.0467742	0.0520325	0.0516129	0.0535714	0.0538336	0.0548387	0.05	0.05	0.0532258	0.0532258	0.0490998	0.0545455	0.0561983	0.0528926	0.0731707	0.0706767	0.0706767	0.0715373	0.0733945	0.0747508	0.0780731	0.076412	0.0794702	0.077187	0.0716724	0.0716724	0.0717949	0.0736196	0.0593047	0.0756646	0.0855457	0.0855457	0.057971	0.0585284
54	JQ625683_Rhipicephalus_microplus_China_Henan	0.0596659	0.0596659	0.0596659	0.0596659	0.0596659	0.0596659	0.0596659	0.0596659	0.0596659	0.0596659	0.0596659	0.0596659	0.0596659	0.0596659	0.0548926	0.0620525	0.0620525	0.0620525	0.0644391	0.0620525	0.0596659	0.0596659	0.0596659	0.0644391	0.0634146	0.0668317	0.0668317	0.0668317	0.0772947	0.0732759	0.0732759	0.0745614	0.0772627	0.0794045	0.0794045	0.0818859	0.0818859	0.0837696	0.0763723	0.075431	0.075431	0.0738916	0.0558292	0.0771757	0.0809859	0.0809859	0.0692641	0.0742574
55	JQ625684_Rhipicephalus_microplus_China_Hubei	0.0572792	0.0572792	0.0572792	0.0572792	0.0572792	0.0572792	0.0572792	0.0572792	0.0572792	0.0572792	0.0572792	0.0572792	0.0572792	0.0572792	0.052506	0.0596659	0.0596659	0.0596659	0.0620525	0.0596659	0.0572792	0.0572792	0.0572792	0.0620525	0.0609756	0.0643564	0.0643564	0.0643564	0.0797101	0.075431	0.075431	0.0767544	0.0794702	0.0818859	0.0818859	0.0843672	0.0843672	0.0863874	0.0787589	0.0775862	0.0775862	0.0755337	0.0541872	0.0788177	0.0792254	0.0792254	0.0670996	0.0717822
56	KM235710_Hyalomma_anatolicum	0.185059	0.185059	0.185059	0.185059	0.185059	0.185059	0.185059	0.185059	0.185059	0.185059	0.185059	0.185059	0.185059	0.185059	0.181664	0.185059	0.185059	0.185059	0.188455	0.185059	0.185059	0.185059	0.188455	0.183362	0.186207	0.186411	0.186411	0.184669	0.172945	0.169572	0.169572	0.170927	0.173355	0.17452	0.17801	0.176265	0.179756	0.181159	0.172355	0.166381	0.164948	0.167019	0.179704	0.162791	0.169572	0.169572	0.170968	0.184669
57	JQ346688_Haemaphysalis_doenitzi	0.192825	0.192825	0.192825	0.192825	0.192825	0.192825	0.192825	0.192825	0.192825	0.192825	0.192825	0.192825	0.192825	0.192825	0.188341	0.190583	0.190583	0.190583	0.197309	0.195067	0.192825	0.192825	0.192825	0.192825	0.19222	0.194896	0.194896	0.194896	0.174603	0.173116	0.173116	0.173913	0.177083	0.174419	0.176744	0.172093	0.176744	0.178484	0.172646	0.175153	0.175153	0.163065	0.184676	0.159136	0.175573	0.175573	0.188139	0.199536
[truncated: 8 more columns]

## Sheet: S3. 16S rRNA
	SPECIES	1	2	3	4	5	6	7	8	9	10	11	12	13	14	15	16	17	18	19	20	21	22	23	24	25	26	27	28	29	30	31	32	33	34	35	36	37	38	39	40	41	42	43	44	45	46	47	48
1	OP257136_Rhipicephalus_microplus_Govt_Complex_India						16S rRNA		16S rDNA
2	OP263738_Rhipicephalus_microplus_Bilkhawthlir_India	0
3	OP263741_Rhipicephalus_microplus_Champhai_India	0	0
4	OP263743_Rhipicephalus_microplus_Hnahlan_India	0	0	0
5	OP263744_Rhipicephalus_microplus_Bairabi_India	0	0	0	0
6	OP263740_Rhipicephalus_microplus_Samthang_India	0	0	0	0	0
7	OP263742_Rhipicephalus_microplus_Sihphir_India	0	0	0	0	0	0
8	OP263745_Rhipicephalus_microplus_Kolasib_India	0	0	0	0	0	0	0
9	OP263739_Rhipicephalus_microplus_Durtlang_India	0	0	0	0	0	0	0	0
10	MH208554_Rhipicephalus_microplus_China	0.0035461	0.0035461	0.0035461	0.0035461	0.0035461	0.0035461	0.0035461	0.0035461	0.0035461
11	MH208553_Rhipicephalus_microplus_China	0.0035461	0.0035461	0.0035461	0.0035461	0.0035461	0.0035461	0.0035461	0.0035461	0.0035461	0
12	MK463980_Rhipicephalus_microplus_Pakistan	0.0035461	0.0035461	0.0035461	0.0035461	0.0035461	0.0035461	0.0035461	0.0035461	0.0035461	0	0
13	KU664521_Rhipicephalus_microplus_China	0.0035461	0.0035461	0.0035461	0.0035461	0.0035461	0.0035461	0.0035461	0.0035461	0.0035461	0	0	0
14	MT799952_Rhipicephalus_microplus_Pakistan	0.0035461	0.0035461	0.0035461	0.0035461	0.0035461	0.0035461	0.0035461	0.0035461	0.0035461	0	0	0	0
15	KC953867_Rhipicephalus_microplus_Tezpur_India	0.0035461	0.0035461	0.0035461	0.0035461	0.0035461	0.0035461	0.0035461	0.0035461	0.0035461	0	0	0	0	0
16	MN726558_Rhipicephalus_microplus_Australia	0.0035461	0.0035461	0.0035461	0.0035461	0.0035461	0.0035461	0.0035461	0.0035461	0.0035461	0	0	0	0	0	0
17	Rhipicephalus_microplus_TUTEZ_121_Assam	0.0035461	0.0035461	0.0035461	0.0035461	0.0035461	0.0035461	0.0035461	0.0035461	0.0035461	0	0	0	0	0	0	0
18	Rhipicephalus_microplus_TUTEZ_R1301_Assam	0.0035461	0.0035461	0.0035461	0.0035461	0.0035461	0.0035461	0.0035461	0.0035461	0.0035461	0	0	0	0	0	0	0	0
19	KF219727_Rhipicephalus_annulatus_Israel	0.0070922	0.0070922	0.0070922	0.0070922	0.0070922	0.0070922	0.0070922	0.0070922	0.0070922	0.0106383	0.0106383	0.0106383	0.0106383	0.0106383	0.0106383	0.0106383	0.0106383	0.0106383
20	MK621296_Rhipicephalus_microplus_Sikkim_India	0.0070922	0.0070922	0.0070922	0.0070922	0.0070922	0.0070922	0.0070922	0.0070922	0.0070922	0.0035461	0.0035461	0.0035461	0.0035461	0.0035461	0.0035461	0.0035461	0.0035461	0.0035461	0.0141844
21	HM536971_Rhipicephalus_microplus_Sultanpur_India	0.0070922	0.0070922	0.0070922	0.0070922	0.0070922	0.0070922	0.0070922	0.0070922	0.0070922	0.0035461	0.0035461	0.0035461	0.0035461	0.0035461	0.0035461	0.0035461	0.0035461	0.0035461	0.0141844	0.0070922
22	MW806648_Rhipicephalus_microplus_Mukteswar_India	0.0070922	0.0070922	0.0070922	0.0070922	0.0070922	0.0070922	0.0070922	0.0070922	0.0070922	0.0035461	0.0035461	0.0035461	0.0035461	0.0035461	0.0035461	0.0035461	0.0035461	0.0035461	0.0141844	0.0070922	0.0070922
23	Rhipicephalus_annulatus_BEHEIRA_EGY_Egypt	0.0070922	0.0070922	0.0070922	0.0070922	0.0070922	0.0070922	0.0070922	0.0070922	0.0070922	0.0106383	0.0106383	0.0106383	0.0106383	0.0106383	0.0106383	0.0106383	0.0106383	0.0106383	0	0.0141844	0.0141844	0.0141844
24	MH208552_Rhipicephalus_microplus_China	0.0070922	0.0070922	0.0070922	0.0070922	0.0070922	0.0070922	0.0070922	0.0070922	0.0070922	0.0035461	0.0035461	0.0035461	0.0035461	0.0035461	0.0035461	0.0035461	0.0035461	0.0035461	0.0141844	0.0070922	0.0070922	0.0070922	0.0141844
25	MK463981_Rhipicephalus_microplus_Pakistan	0.0070922	0.0070922	0.0070922	0.0070922	0.0070922	0.0070922	0.0070922	0.0070922	0.0070922	0.0035461	0.0035461	0.0035461	0.0035461	0.0035461	0.0035461	0.0035461	0.0035461	0.0035461	0.0141844	0.0070922	0.0070922	0.0070922	0.0141844	0.0070922
26	MG066700_Rhipicephalus_annulatus_Wayanad_India	0.0106383	0.0106383	0.0106383	0.0106383	0.0106383	0.0106383	0.0106383	0.0106383	0.0106383	0.0141844	0.0141844	0.0141844	0.0141844	0.0141844	0.0141844	0.0141844	0.0141844	0.0141844	0.0035461	0.0177305	0.0177305	0.0177305	0.0035461	0.0177305	0.0177305
27	MK737647_Rhipicephalus_annulatus_Egypt	0.0106383	0.0106383	0.0106383	0.0106383	0.0106383	0.0106383	0.0106383	0.0106383	0.0106383	0.0141844	0.0141844	0.0141844	0.0141844	0.0141844	0.0141844	0.0141844	0.0141844	0.0141844	0.0035461	0.0177305	0.0177305	0.0177305	0.0035461	0.0177305	0.0177305	0.0070922
28	KM246883_Rhipicephalus_microplus_Malaysia	0.0106383	0.0106383	0.0106383	0.0106383	0.0106383	0.0106383	0.0106383	0.0106383	0.0106383	0.0141844	0.0141844	0.0141844	0.0141844	0.0141844	0.0141844	0.0141844	0.0141844	0.0141844	0.0035461	0.0177305	0.0177305	0.0177305	0.0035461	0.0177305	0.0177305	0.0070922	0.0070922
29	KM246878_Rhipicephalus_microplus_Malaysia	0.0141844	0.0141844	0.0141844	0.0141844	0.0141844	0.0141844	0.0141844	0.0141844	0.0141844	0.0106383	0.0106383	0.0106383	0.0106383	0.0106383	0.0106383	0.0106383	0.0106383	0.0106383	0.0070922	0.0141844	0.0141844	0.0141844	0.0070922	0.0141844	0.0141844	0.0106383	0.0106383	0.0035461
30	MF351566_Rhipicephalus_microplus_Colombia	0.0141844	0.0141844	0.0141844	0.0141844	0.0141844	0.0141844	0.0141844	0.0141844	0.0141844	0.0106383	0.0106383	0.0106383	0.0106383	0.0106383	0.0106383	0.0106383	0.0106383	0.0106383	0.0070922	0.0141844	0.0141844	0.0141844	0.0070922	0.0141844	0.0141844	0.0106383	0.0106383	0.0035461	0
31	OM232114_Rhipicephalus_microplus_Thailand	0.0141844	0.0141844	0.0141844	0.0141844	0.0141844	0.0141844	0.0141844	0.0141844	0.0141844	0.0106383	0.0106383	0.0106383	0.0106383	0.0106383	0.0106383	0.0106383	0.0106383	0.0106383	0.0070922	0.0141844	0.0141844	0.0141844	0.0070922	0.0141844	0.0141844	0.0106383	0.0106383	0.0035461	0	0
32	MG976793_Rhipicephalus_microplus_Cameroon	0.0141844	0.0141844	0.0141844	0.0141844	0.0141844	0.0141844	0.0141844	0.0141844	0.0141844	0.0106383	0.0106383	0.0106383	0.0106383	0.0106383	0.0106383	0.0106383	0.0106383	0.0106383	0.0070922	0.0141844	0.0141844	0.0141844	0.0070922	0.0141844	0.0141844	0.0106383	0.0106383	0.0035461	0	0	0
33	MN650726_Rhipicephalus_microplus_Columbia	0.0141844	0.0141844	0.0141844	0.0141844	0.0141844	0.0141844	0.0141844	0.0141844	0.0141844	0.0106383	0.0106383	0.0106383	0.0106383	0.0106383	0.0106383	0.0106383	0.0106383	0.0106383	0.0070922	0.0141844	0.0141844	0.0141844	0.0070922	0.0141844	0.0141844	0.0106383	0.0106383	0.0035461	0	0	0	0
34	EU918187_Rhipicephalus_microplus_Mozambique	0.0141844	0.0141844	0.0141844	0.0141844	0.0141844	0.0141844	0.0141844	0.0141844	0.0141844	0.0106383	0.0106383	0.0106383	0.0106383	0.0106383	0.0106383	0.0106383	0.0106383	0.0106383	0.0070922	0.0141844	0.0141844	0.0141844	0.0070922	0.0141844	0.0141844	0.0106383	0.0106383	0.0035461	0	0	0	0	0
35	EU918189_Rhipicephalus_microplus_Indonesia	0.0177305	0.0177305	0.0177305	0.0177305	0.0177305	0.0177305	0.0177305	0.0177305	0.0177305	0.0141844	0.0141844	0.0141844	0.0141844	0.0141844	0.0141844	0.0141844	0.0141844	0.0141844	0.0106383	0.0177305	0.0177305	0.0177305	0.0106383	0.0177305	0.0177305	0.0141844	0.0070922	0.0141844	0.0106383	0.0106383	0.0106383	0.0106383	0.0106383	0.0106383
36	KM246882_Rhipicephalus_microplus_Malaysia	0.0177305	0.0177305	0.0177305	0.0177305	0.0177305	0.0177305	0.0177305	0.0177305	0.0177305	0.0141844	0.0141844	0.0141844	0.0141844	0.0141844	0.0141844	0.0141844	0.0141844	0.0141844	0.0106383	0.0177305	0.0177305	0.0177305	0.0106383	0.0177305	0.0177305	0.0141844	0.0141844	0.0070922	0.0035461	0.0035461	0.0035461	0.0035461	0.0035461	0.0035461	0.0141844
37	KM246880_Rhipicephalus_Malaysia	0.0141844	0.0141844	0.0141844	0.0141844	0.0141844	0.0141844	0.0141844	0.0141844	0.0141844	0.0106383	0.0106383	0.0106383	0.0106383	0.0106383	0.0106383	0.0106383	0.0106383	0.0106383	0.0070922	0.0141844	0.0141844	0.0141844	0.0070922	0.0141844	0.0141844	0.0106383	0.0106383	0.0035461	0	0	0	0	0	0	0.0106383	0.0035461
38	KM246881_Rhipicephalus_microplus_Malaysia	0.0177305	0.0177305	0.0177305	0.0177305	0.0177305	0.0177305	0.0177305	0.0177305	0.0177305	0.0141844	0.0141844	0.0141844	0.0141844	0.0141844	0.0141844	0.0141844	0.0141844	0.0141844	0.0106383	0.0177305	0.0177305	0.0177305	0.0106383	0.0177305	0.0177305	0.0141844	0.0141844	0.0070922	0.0035461	0.0035461	0.0035461	0.0035461	0.0035461	0.0035461	0.0141844	0.0070922	0.0035461
39	KM246879_Rhipicephalus_microplus_Malaysia	0.0177305	0.0177305	0.0177305	0.0177305	0.0177305	0.0177305	0.0177305	0.0177305	0.0177305	0.0141844	0.0141844	0.0141844	0.0141844	0.0141844	0.0141844	0.0141844	0.0141844	0.0141844	0.0106383	0.0177305	0.0177305	0.0177305	0.0106383	0.0177305	0.0177305	0.0141844	0.0141844	0.0070922	0.0035461	0.0035461	0.0035461	0.0035461	0.0035461	0.0035461	0.0141844	0.0070922	0.0035461	0.0070922
40	MG708432_Rhipicephalus_microplus_Cameroon	0.0177305	0.0177305	0.0177305	0.0177305	0.0177305	0.0177305	0.0177305	0.0177305	0.0177305	0.0141844	0.0141844	0.0141844	0.0141844	0.0141844	0.0141844	0.0141844	0.0141844	0.0141844	0.0106383	0.0177305	0.0177305	0.0177305	0.0106383	0.0141844	0.0177305	0.0141844	0.0141844	0.0070922	0.0035461	0.0035461	0.0035461	0.0035461	0.0035461	0.0035461	0.0141844	0.0070922	0.0035461	0.0070922	0.0070922
41	EU918191_Rhipicephalus_microplus_New_Caledonia	0.0177305	0.0177305	0.0177305	0.0177305	0.0177305	0.0177305	0.0177305	0.0177305	0.0177305	0.0141844	0.0141844	0.0141844	0.0141844	0.0141844	0.0141844	0.0141844	0.0141844	0.0141844	0.0106383	0.0177305	0.0177305	0.0177305	0.0106383	0.0177305	0.0177305	0.0141844	0.0070922	0.0141844	0.0106383	0.0106383	0.0106383	0.0106383	0.0106383	0.0106383	0	0.0141844	0.0106383	0.0141844	0.0141844	0.0141844
42	MK621328_Rhipicephalus_microplus_Itanagar_India	0.0177305	0.0177305	0.0177305	0.0177305	0.0177305	0.0177305	0.0177305	0.0177305	0.0177305	0.0212766	0.0212766	0.0212766	0.0212766	0.0212766	0.0212766	0.0212766	0.0212766	0.0212766	0.0106383	0.0248227	0.0248227	0.0248227	0.0106383	0.0248227	0.0248227	0.0070922	0.0141844	0.0141844	0.0177305	0.0177305	0.0177305	0.0177305	0.0177305	0.0177305	0.0212766	0.0212766	0.0177305	0.0212766	0.0212766	0.0212766	0.0212766
43	KM246884_Rhipicephalus_microplus_Malaysia	0.0177305	0.0177305	0.0177305	0.0177305	0.0177305	0.0177305	0.0177305	0.0177305	0.0177305	0.0141844	0.0141844	0.0141844	0.0141844	0.0141844	0.0141844	0.0141844	0.0141844	0.0141844	0.0106383	0.0177305	0.0177305	0.0177305	0.0106383	0.0177305	0.0177305	0.0141844	0.0141844	0.0070922	0.0035461	0.0035461	0.0035461	0.0035461	0.0035461	0.0035461	0.0141844	0.0070922	0.0035461	0.0070922	0.0070922	0.0070922	0.0141844	0.0212766
44	MK621771_Rhipicephalus_microplus_Shillong_India	0.0248227	0.0248227	0.0248227	0.0248227	0.0248227	0.0248227	0.0248227	0.0248227	0.0248227	0.0283688	0.0283688	0.0283688	0.0283688	0.0283688	0.0283688	0.0283688	0.0283688	0.0283688	0.0177305	0.0319149	0.0319149	0.0319149	0.0177305	0.0319149	0.0319149	0.0141844	0.0212766	0.0212766	0.0248227	0.0248227	0.0248227	0.0248227	0.0248227	0.0248227	0.0283688	0.0283688	0.0248227	0.0283688	0.0283688	0.0283688	0.0283688	0.0212766	0.0283688
45	KY688461_Rhipicephalus_microplus_Uganda	0.0460993	0.0460993	0.0460993	0.0460993	0.0460993	0.0460993	0.0460993	0.0460993	0.0460993	0.0425532	0.0425532	0.0425532	0.0425532	0.0425532	0.0425532	0.0425532	0.0425532	0.0425532	0.0390071	0.0460993	0.0460993	0.0460993	0.0390071	0.0460993	0.0460993	0.0425532	0.0425532	0.035461	0.0319149	0.0319149	0.0319149	0.0319149	0.0319149	0.0319149	0.0425532	0.035461	0.0319149	0.035461	0.035461	0.035461	0.0425532	0.0496454	0.035461	0.0567376
46	AJ002956_Rhipicephalus_bursa_Spain	0.0815603	0.0815603	0.0815603	0.0815603	0.0815603	0.0815603	0.0815603	0.0815603	0.0815603	0.0780142	0.0780142	0.0780142	0.0780142	0.0780142	0.0780142	0.0780142	0.0780142	0.0780142	0.0815603	0.0815603	0.0815603	0.0815603	0.0815603	0.0815603	0.0815603	0.0851064	0.0780142	0.0851064	0.0815603	0.0815603	0.0815603	0.0815603	0.0815603	0.0815603	0.0744681	0.0851064	0.0815603	0.0780142	0.0851064	0.0851064	0.0744681	0.0921986	0.0851064	0.0992908	0.106383
47	MK601703_Rhipicephalus_bursa_Algeria	0.0851064	0.0851064	0.0851064	0.0851064	0.0851064	0.0851064	0.0851064	0.0851064	0.0851064	0.0815603	0.0815603	0.0815603	0.0815603	0.0815603	0.0815603	0.0815603	0.0815603	0.0815603	0.0851064	0.0851064	0.0851064	0.0851064	0.0851064	0.0851064	0.0851064	0.0886525	0.0815603	0.0886525	0.0851064	0.0851064	0.0851064	0.0851064	0.0851064	0.0851064	0.0780142	0.0886525	0.0851064	0.0815603	0.0886525	0.0886525	0.0780142	0.0957447	0.0886525	0.102837	0.109929	0.0035461
48	EU918193_Rhipicephalus_decoloratus_South_Africa	0.0851064	0.0851064	0.0851064	0.0851064	0.0851064	0.0851064	0.0851064	0.0851064	0.0851064	0.0815603	0.0815603	0.0815603	0.0815603	0.0815603	0.0815603	0.0815603	0.0815603	0.0815603	0.0780142	0.0851064	0.0851064	0.0851064	0.0780142	0.0851064	0.0851064	0.0815603	0.0744681	0.0815603	0.0780142	0.0780142	0.0780142	0.0780142	0.0780142	0.0780142	0.0744681	0.0815603	0.0780142	0.0815603	0.0815603	0.0815603	0.0744681	0.0886525	0.0815603	0.0957447	0.0886525	0.0921986	0.0957447
49	OK481093_Rhipicephalus_duttoni_Angola	0.0886525	0.0886525	0.0886525	0.0886525	0.0886525	0.0886525	0.0886525	0.0886525	0.0886525	0.0921986	0.0921986	0.0921986	0.0921986	0.0921986	0.0921986	0.0921986	0.0921986	0.0921986	0.0886525	0.0957447	0.0957447	0.0957447	0.0886525	0.0957447	0.0957447	0.0921986	0.0851064	0.0921986	0.0957447	0.0957447	0.0957447	0.0957447	0.0957447	0.0957447	0.0886525	0.0992908	0.0957447	0.0921986	0.0992908	0.0992908	0.0886525	0.0992908	0.0992908	0.106383	0.120567	0.0460993	0.0496454	0.106383
50	MW227413_Rhipicephalus_evertsi_Kenya	0.0886525	0.0886525	0.0886525	0.0886525	0.0886525	0.0886525	0.0886525	0.0886525	0.0886525	0.0851064	0.0851064	0.0851064	0.0851064	0.0851064	0.0851064	0.0851064	0.0851064	0.0851064	0.0886525	0.0886525	0.0886525	0.0886525	0.0886525	0.0886525	0.0886525	0.0921986	0.0851064	0.0886525	0.0851064	0.0851064	0.0851064	0.0851064	0.0851064	0.0851064	0.0815603	0.0886525	0.0851064	0.0886525	0.0886525	0.0886525	0.0815603	0.0992908	0.0886525	0.106383	0.106383	0.0567376	0.0602837	0.0815603
51	OM978262_Rhipicephalus_evertsi_Tanzania	0.0886525	0.0886525	0.0886525	0.0886525	0.0886525	0.0886525	0.0886525	0.0886525	0.0886525	0.0851064	0.0851064	0.0851064	0.0851064	0.0851064	0.0851064	0.0851064	0.0851064	0.0851064	0.0886525	0.0886525	0.0886525	0.0886525	0.0886525	0.0886525	0.0886525	0.0921986	0.0851064	0.0886525	0.0851064	0.0851064	0.0851064	0.0851064	0.0851064	0.0851064	0.0815603	0.0886525	0.0851064	0.0886525	0.0886525	0.0886525	0.0815603	0.0992908	0.0886525	0.106383	0.106383	0.0567376	0.0602837	0.0815603
52	ON921122_Rhipicephalus_haemaphysaloides_Hong_Kong	0.0957447	0.0957447	0.0957447	0.0957447	0.0957447	0.0957447	0.0957447	0.0957447	0.0957447	0.0921986	0.0921986	0.0921986	0.0921986	0.0921986	0.0921986	0.0921986	0.0921986	0.0921986	0.0886525	0.0886525	0.0957447	0.0957447	0.0886525	0.0957447	0.0957447	0.0921986	0.0851064	0.0921986	0.0886525	0.0886525	0.0886525	0.0886525	0.0886525	0.0886525	0.0815603	0.0921986	0.0886525	0.0851064	0.0921986	0.0921986	0.0815603	0.0992908	0.0851064	0.106383	0.120567	0.0780142	0.0815603	0.106383
53	ON428510_Rhipicephalus_haemaphysaloides_Hong_Kong	0.0957447	0.0957447	0.0957447	0.0957447	0.0957447	0.0957447	0.0957447	0.0957447	0.0957447	0.0921986	0.0921986	0.0921986	0.0921986	0.0921986	0.0921986	0.0921986	0.0921986	0.0921986	0.0886525	0.0886525	0.0957447	0.0957447	0.0886525	0.0957447	0.0957447	0.0921986	0.0851064	0.0921986	0.0886525	0.0886525	0.0886525	0.0886525	0.0886525	0.0886525	0.0815603	0.0921986	0.0886525	0.0851064	0.0921986	0.0921986	0.0815603	0.0992908	0.0851064	0.106383	0.120567	0.0780142	0.0815603	0.106383
54	OM978263_Rhipicephalus_sanguineus_Tanzania	0.102837	0.102837	0.102837	0.102837	0.102837	0.102837	0.102837	0.102837	0.102837	0.106383	0.106383	0.106383	0.106383	0.106383	0.106383	0.106383	0.106383	0.106383	0.102837	0.102837	0.109929	0.109929	0.102837	0.109929	0.109929	0.106383	0.0992908	0.102837	0.106383	0.106383	0.106383	0.106383	0.106383	0.106383	0.102837	0.109929	0.106383	0.109929	0.106383	0.109929	0.102837	0.113475	0.109929	0.120567	0.131206	0.109929	0.113475	0.12766
55	OM985231_Rhipicephalus_sanguineus_USA	0.109929	0.109929	0.109929	0.109929	0.109929	0.109929	0.109929	0.109929	0.109929	0.106383	0.106383	0.106383	0.106383	0.106383	0.106383	0.106383	0.106383	0.106383	0.102837	0.102837	0.109929	0.109929	0.102837	0.109929	0.109929	0.106383	0.0992908	0.102837	0.0992908	0.0992908	0.0992908	0.0992908	0.0992908	0.0992908	0.0957447	0.102837	0.0992908	0.102837	0.0992908	0.102837	0.0957447	0.113475	0.0957447	0.120567	0.124113	0.102837	0.106383	0.113475
56	OP326208_Rhipicephalus_sanguineus_Germany	0.117021	0.117021	0.117021	0.117021	0.117021	0.117021	0.117021	0.117021	0.117021	0.113475	0.113475	0.113475	0.113475	0.113475	0.113475	0.113475	0.113475	0.113475	0.109929	0.109929	0.117021	0.117021	0.109929	0.117021	0.117021	0.113475	0.106383	0.109929	0.106383	0.106383	0.106383	0.106383	0.106383	0.106383	0.102837	0.109929	0.106383	0.109929	0.106383	0.109929	0.102837	0.120567	0.102837	0.12766	0.124113	0.109929	0.113475	0.117021
57	MW145166_Rhipicephalus_sanguineus_Slovakia	0.117021	0.117021	0.117021	0.117021	0.117021	0.117021	0.117021	0.117021	0.117021	0.113475	0.113475	0.113475	0.113475	0.113475	0.113475	0.113475	0.113475	0.113475	0.109929	0.109929	0.117021	0.117021	0.109929	0.117021	0.117021	0.113475	0.106383	0.109929	0.106383	0.106383	0.106383	0.106383	0.106383	0.106383	0.102837	0.109929	0.106383	0.109929	0.106383	0.109929	0.102837	0.120567	0.102837	0.12766	0.124113	0.109929	0.113475	0.117021
58	MW172218_Rhipicephalus_pusillus_Italy	0.113475	0.113475	0.113475	0.113475	0.113475	0.113475	0.113475	0.113475	0.113475	0.117021	0.117021	0.117021	0.117021	0.117021	0.117021	0.117021	0.117021	0.117021	0.106383	0.113475	0.120567	0.120567	0.106383	0.120567	0.120567	0.109929	0.102837	0.106383	0.109929	0.109929	0.109929	0.109929	0.109929	0.109929	0.106383	0.113475	0.109929	0.113475	0.113475	0.113475	0.106383	0.117021	0.113475	0.124113	0.134752	0.102837	0.106383	0.120567
59	KC170745_Dermacentor_atrosignatus_Thailand	0.102837	0.102837	0.102837	0.102837	0.102837	0.102837	0.102837	0.102837	0.102837	0.0992908	0.0992908	0.0992908	0.0992908	0.0992908	0.0992908	0.0992908	0.0992908	0.0992908	0.109929	0.0957447	0.102837	0.102837	0.109929	0.102837	0.102837	0.113475	0.109929	0.113475	0.109929	0.109929	0.109929	0.109929	0.109929	0.109929	0.109929	0.113475	0.109929	0.113475	0.113475	0.113475	0.109929	0.113475	0.113475	0.12766	0.12766	0.120567	0.124113	0.134752
60	ON921124_Rhipicephalus_turanicus_Pakistan	0.102837	0.102837	0.102837	0.102837	0.102837	0.102837	0.102837	0.102837	0.102837	0.106383	0.106383	0.106383	0.106383	0.106383	0.106383	0.106383	0.106383	0.106383	0.0957447	0.102837	0.109929	0.109929	0.0957447	0.109929	0.109929	0.0992908	0.0921986	0.0957447	0.0992908	0.0992908	0.0992908	0.0992908	0.0992908	0.0992908	0.0957447	0.102837	0.0992908	0.102837	0.0992908	0.102837	0.0957447	0.106383	0.0957447	0.113475	0.124113	0.106383	0.109929	0.113475
61	MW560383_Rhipicephalus_sanguineus_Nigeria	0.102837	0.102837	0.102837	0.102837	0.102837	0.102837	0.102837	0.102837	0.102837	0.106383	0.106383	0.106383	0.106383	0.106383	0.106383	0.106383	0.106383	0.106383	0.102837	0.102837	0.109929	0.109929	0.102837	0.109929	0.109929	0.106383	0.0992908	0.102837	0.106383	0.106383	0.106383	0.106383	0.106383	0.106383	0.102837	0.109929	0.106383	0.109929	0.106383	0.109929	0.102837	0.113475	0.109929	0.120567	0.131206	0.109929	0.113475	0.12766
62	MT661603_Rhipicephalus_turanicus_China	0.109929	0.109929	0.109929	0.109929	0.109929	0.109929	0.109929	0.109929	0.109929	0.113475	0.113475	0.113475	0.113475	0.113475	0.113475	0.113475	0.113475	0.113475	0.102837	0.113475	0.117021	0.117021	0.102837	0.117021	0.117021	0.106383	0.0992908	0.102837	0.106383	0.106383	0.106383	0.106383	0.106383	0.106383	0.102837	0.109929	0.106383	0.109929	0.106383	0.109929	0.102837	0.113475	0.102837	0.120567	0.131206	0.117021	0.120567	0.117021
63	KX793721_Rhipicephalus_turanicus_Montenegro	0.113475	0.113475	0.113475	0.113475	0.113475	0.113475	0.113475	0.113475	0.113475	0.117021	0.117021	0.117021	0.117021	0.117021	0.117021	0.117021	0.117021	0.117021	0.106383	0.117021	0.120567	0.120567	0.106383	0.120567	0.120567	0.109929	0.102837	0.106383	0.109929	0.109929	0.109929	0.109929	0.109929	0.109929	0.106383	0.113475	0.109929	0.113475	0.109929	0.113475	0.106383	0.117021	0.106383	0.124113	0.134752	0.120567	0.124113	0.120567
64	KX793734_Rhipicephalus_sanguineus_Hungary	0.120567	0.120567	0.120567	0.120567	0.120567	0.120567	0.120567	0.120567	0.120567	0.117021	0.117021	0.117021	0.117021	0.117021	0.117021	0.117021	0.117021	0.117021	0.113475	0.113475	0.120567	0.120567	0.113475	0.120567	0.120567	0.117021	0.109929	0.113475	0.109929	0.109929	0.109929	0.109929	0.109929	0.109929	0.106383	0.113475	0.109929	0.113475	0.109929	0.113475	0.106383	0.124113	0.106383	0.131206	0.12766	0.113475	0.117021	0.120567
65	Haemaphysalis_bispinosa_TUTEZ_G135_Assam	0.138298	0.138298	0.138298	0.138298	0.138298	0.138298	0.138298	0.138298	0.138298	0.141844	0.141844	0.141844	0.141844	0.141844	0.141844	0.141844	0.141844	0.141844	0.138298	0.138298	0.14539	0.141844	0.138298	0.14539	0.14539	0.141844	0.138298	0.138298	0.141844	0.141844	0.141844	0.141844	0.141844	0.141844	0.14539	0.14539	0.141844	0.141844	0.14539	0.14539	0.14539	0.148936	0.14539	0.156028	0.166667	0.156028	0.159574	0.170213
66	Haemaphysalis_bispinosa_CHIPAHIKHOLA_India	0.138298	0.138298	0.138298	0.138298	0.138298	0.138298	0.138298	0.138298	0.138298	0.141844	0.141844	0.141844	0.141844	0.141844	0.141844	0.141844	0.141844	0.141844	0.138298	0.138298	0.14539	0.141844	0.138298	0.14539	0.14539	0.141844	0.138298	0.138298	0.141844	0.141844	0.141844	0.141844	0.141844	0.141844	0.14539	0.14539	0.141844	0.141844	0.14539	0.14539	0.14539	0.148936	0.14539	0.156028	0.166667	0.156028	0.159574	0.170213
67	Haemaphysalis_bispinosa_TUTEZ_R1324_Assam	0.138298	0.138298	0.138298	0.138298	0.138298	0.138298	0.138298	0.138298	0.138298	0.141844	0.141844	0.141844	0.141844	0.141844	0.141844	0.141844	0.141844	0.141844	0.138298	0.138298	0.14539	0.141844	0.138298	0.14539	0.14539	0.141844	0.138298	0.138298	0.141844	0.141844	0.141844	0.141844	0.141844	0.141844	0.14539	0.14539	0.141844	0.141844	0.14539	0.14539	0.14539	0.148936	0.14539	0.156028	0.166667	0.156028	0.159574	0.170213
68	OM232267_Haemaphysalis_bispinosa_Thailand	0.138298	0.138298	0.138298	0.138298	0.138298	0.138298	0.138298	0.138298	0.138298	0.141844	0.141844	0.141844	0.141844	0.141844	0.141844	0.141844	0.141844	0.141844	0.138298	0.138298	0.14539	0.141844	0.138298	0.14539	0.14539	0.141844	0.138298	0.138298	0.141844	0.141844	0.141844	0.141844	0.141844	0.141844	0.14539	0.14539	0.141844	0.141844	0.14539	0.14539	0.14539	0.148936	0.14539	0.156028	0.166667	0.156028	0.159574	0.170213
[truncated: 19 more columns]

## Sheet: S4. ITS-2
	SPECIES	1	2	3	4	5	6	7	8	9	10	11	12	13	14	15	16	17	18	19	20	21	22	23	24	25	26	27	28	29
1	OP257136_Rhipicephalus_microplus_Govt_Complex_India						ITS-2
2	OP263739_Rhipicephalus_microplus_Durtlang_India	0
3	OP263742_Rhipicephalus_microplus_Sihphir_India	0	0
4	OP263744_Rhipicephalus_microplus_Bairabi_India	0	0	0
5	OP263738_Rhipicephalus_microplus_Bilkhawthlir_India	0	0	0	0
6	OP263741_Rhipicephalus_microplus_Champhai_India	0	0	0	0	0
7	OP263743_Rhipicephalus_microplus_Hnahlan_India	0	0	0	0	0	0
8	OP263740_Rhipicephalus_microplus_Samthang_India	0	0	0	0	0	0	0
9	OP271293_Rhipicephalus_microplus_Muthi_India	0	0	0	0	0	0	0	0
10	OP342605_Rhipicephalus_microplus_Bairabi_India	0	0	0	0	0	0	0	0	0
11	MG459967_Rhipicephalus_microplus_Myanmar	0	0	0	0	0	0	0	0	0	0
12	MG459965_Rhipicephalus_microplus_Bangladesh	0	0	0	0	0	0	0	0	0	0	0
13	MG459966_Rhipicephalus_microplus_Pakistan	0	0	0	0	0	0	0	0	0	0	0	0
14	KX450289_Rhipicephalus_microplus_China	0	0	0	0	0	0	0	0	0	0	0	0	0
15	MW227654_Rhipicephalus_microplus_Kenya	0	0	0	0	0	0	0	0	0	0	0	0	0	0
16	KY458972_Rhipicephalus_microplus_Jorhat_India	0	0	0	0	0	0	0	0	0	0	0	0	0	0	0
17	JX974346_Rhipicephalus_microplus_Assam_India	0	0	0	0	0	0	0	0	0	0	0	0	0	0	0	0
18	KC853417_Rhipicephalus_microplus_Assam_India	0	0	0	0	0	0	0	0	0	0	0	0	0	0	0	0	0
19	KY457506_Rhipicephalus_microplus_South_Africa	0.00204082	0.00204082	0.00204082	0.00204082	0.00204082	0.00204082	0.00204082	0.00204082	0.00204082	0.00204082	0.00204082	0.00204082	0.00204082	0.00204082	0.00204082	0.00204082	0.00204082	0.00204082
20	MK625221_Rhipicephalus_microplus_Itanagar_India	0.00612245	0.00612245	0.00612245	0.00612245	0.00612245	0.00612245	0.00612245	0.00612245	0.00612245	0.00612245	0.00612245	0.00612245	0.00612245	0.00612245	0.00612245	0.00612245	0.00612245	0.00612245	0.00408163
21	MK625224_Rhipicephalus_microplus_Shillong_India	0.00612245	0.00612245	0.00612245	0.00612245	0.00612245	0.00612245	0.00612245	0.00612245	0.00612245	0.00612245	0.00612245	0.00612245	0.00612245	0.00612245	0.00612245	0.00612245	0.00612245	0.00612245	0.00816327	0.0122449
22	MF353138_Rhipicephalus_microplus_Colombia	0.00816327	0.00816327	0.00816327	0.00816327	0.00816327	0.00816327	0.00816327	0.00816327	0.00816327	0.00816327	0.00816327	0.00816327	0.00816327	0.00816327	0.00816327	0.00816327	0.00816327	0.00816327	0.00612245	0.0102041	0.0142857
23	AF271272_Rhipicephalus_annulatus_Israel	0.00816327	0.00816327	0.00816327	0.00816327	0.00816327	0.00816327	0.00816327	0.00816327	0.00816327	0.00816327	0.00816327	0.00816327	0.00816327	0.00816327	0.00816327	0.00816327	0.00816327	0.00816327	0.00612245	0.0102041	0.0142857	0.0122449
24	U97716_Rhipicephalus_decoloratus_Kenya	0.118367	0.118367	0.118367	0.118367	0.118367	0.118367	0.118367	0.118367	0.118367	0.118367	0.118367	0.118367	0.118367	0.118367	0.118367	0.118367	0.118367	0.118367	0.118367	0.122449	0.122449	0.12449	0.116327
25	MW430656_IRhipicephalus_linnaei_Fiji	0.120408	0.120408	0.120408	0.120408	0.120408	0.120408	0.120408	0.120408	0.120408	0.120408	0.120408	0.120408	0.120408	0.120408	0.120408	0.120408	0.120408	0.120408	0.120408	0.12449	0.126531	0.122449	0.120408	0.136735
26	KY457500_Rhipicephalus_appendiculatus_South_Africa	0.134694	0.134694	0.134694	0.134694	0.134694	0.134694	0.134694	0.134694	0.134694	0.134694	0.134694	0.134694	0.134694	0.134694	0.134694	0.134694	0.134694	0.134694	0.134694	0.134694	0.140816	0.136735	0.132653	0.144898	0.0959184
27	MZ351146_Rhipicephalus_evertsi_Eswatini	0.0918367	0.0918367	0.0918367	0.0918367	0.0918367	0.0918367	0.0918367	0.0918367	0.0918367	0.0918367	0.0918367	0.0918367	0.0918367	0.0918367	0.0918367	0.0918367	0.0918367	0.0918367	0.0918367	0.0959184	0.0979592	0.0979592	0.0918367	0.0959184	0.102041	0.0918367
28	OP329099_Haemaphysalis_bispinosa_Bairabi_India	0.377551	0.377551	0.377551	0.377551	0.377551	0.377551	0.377551	0.377551	0.377551	0.377551	0.377551	0.377551	0.377551	0.377551	0.377551	0.377551	0.377551	0.377551	0.379592	0.377551	0.37551	0.381633	0.383673	0.414286	0.412245	0.422449	0.402041
29	Haemaphysalis_bispinosa_TUTEZ_G135_Assam	0.377551	0.377551	0.377551	0.377551	0.377551	0.377551	0.377551	0.377551	0.377551	0.377551	0.377551	0.377551	0.377551	0.377551	0.377551	0.377551	0.377551	0.377551	0.379592	0.377551	0.37551	0.381633	0.383673	0.414286	0.412245	0.422449	0.402041	0.0102041
30	Haemaphysalis_bispinosa_TUTEZ_R1324_Assam	0.377551	0.377551	0.377551	0.377551	0.377551	0.377551	0.377551	0.377551	0.377551	0.377551	0.377551	0.377551	0.377551	0.377551	0.377551	0.377551	0.377551	0.377551	0.379592	0.377551	0.37551	0.381633	0.383673	0.414286	0.412245	0.422449	0.402041	0.0102041	0

## Sheet: S5. 18S rRNA
	SPECIES	1	2	3	4	5	6	7	8	9	10	11	12	13	14	15	16	17	18	19	20	21	22	23	24	25	26	27	28	29	30	31	32	33	34	35	36	37	38	39	40	41	42	43	44	45	46	47	48
1	OP271291_Rhipicephalus_microplus_Govt_Complex_India							18S rRNA
2	OP351506_Rhipicephalus_microplus_Samthang_India	0
3	OP271286_Rhipicephalus_microplus_Bilkhawthlir_India	0	0
4	OP271293_Rhipicephalus_microplus_Muthi_India	0	0	0
5	OP268203_Rhipicephalus_microplus_Durtlang_India	0	0	0	0
6	OP271294_Rhipicephalus_microplus_Sihphir_India	0	0	0	0	0
7	OP271290_Rhipicephalus_microplus_Kolasib_India	0	0	0	0	0	0
8	OP271292_Rhipicephalus_microplus_Hnahlan_India	0	0	0	0	0	0	0
9	OP271287_Rhipicephalus_microplus_Bairabi_India	0	0	0	0	0	0	0	0
10	KC769616_Rhipicephalus_microplus_China	0	0	0	0	0	0	0	0	0
11	AF018656_Boophilus_microplus_Australia	0	0	0	0	0	0	0	0	0	0
12	KY457506_Rhipicephalus_microplus_South_Africa	0	0	0	0	0	0	0	0	0	0	0
13	XR_005109788_Rhipicephalus_microplus_China	0.0107143	0.0107143	0.0107143	0.0107143	0.0107143	0.0107143	0.0107143	0.0107143	0.0107143	0.0107143	0.0107143	0.0107143
14	MW430657_Rhipicephalus_linnaei_Australia	0	0	0	0	0	0	0	0	0	0	0	0	0.0107143
15	DQ839552_Rhipicephalus_haemaphysaloides_China	0	0	0	0	0	0	0	0	0	0	0	0	0.0107143	0
16	JX987496_Rhipicephalus_sanguineus_Brazil	0.00178571	0.00178571	0.00178571	0.00178571	0.00178571	0.00178571	0.00178571	0.00178571	0.00178571	0.00178571	0.00178571	0.00178571	0.0125	0.00178571	0.00178571
17	KF958435_Rhipicephalus_sanguineus_Israel	0	0	0	0	0	0	0	0	0	0	0	0	0.0107143	0	0	0.00178571
18	KY457471_Rhipicephalus_decoloratus_South_Africa	0	0	0	0	0	0	0	0	0	0	0	0	0.0107143	0	0	0.00178571	0
19	KY457500_Rhipicephalus_appendiculatus_South_Africa	0	0	0	0	0	0	0	0	0	0	0	0	0.0107143	0	0	0.00178571	0	0
20	AF018653_Rhipicephalus_appendiculatus_Australia	0	0	0	0	0	0	0	0	0	0	0	0	0.0107143	0	0	0.00178571	0	0	0
21	KF958452_Rhipicephalus_turanicus_Israel	0	0	0	0	0	0	0	0	0	0	0	0	0.0107143	0	0	0.00178571	0	0	0	0
22	KY457503_Rhipicephalus_evertsi_South_Africa	0	0	0	0	0	0	0	0	0	0	0	0	0.0107143	0	0	0.00178571	0	0	0	0	0
23	KY457502_Rhipicephalus_evertsi_South_Africa	0.00178571	0.00178571	0.00178571	0.00178571	0.00178571	0.00178571	0.00178571	0.00178571	0.00178571	0.00178571	0.00178571	0.00178571	0.0125	0.00178571	0.00178571	0.00357143	0.00178571	0.00178571	0.00178571	0.00178571	0.00178571	0.00178571
24	MW508350_Hyalomma_anatolicum_Turkey	0.00535714	0.00535714	0.00535714	0.00535714	0.00535714	0.00535714	0.00535714	0.00535714	0.00535714	0.00535714	0.00535714	0.00535714	0.0160714	0.00535714	0.00535714	0.00714286	0.00535714	0.00535714	0.00535714	0.00535714	0.00535714	0.00535714	0.00714286
25	MW508349_Hyalomma_excavatum_Turkey	0.00535714	0.00535714	0.00535714	0.00535714	0.00535714	0.00535714	0.00535714	0.00535714	0.00535714	0.00535714	0.00535714	0.00535714	0.0160714	0.00535714	0.00535714	0.00714286	0.00535714	0.00535714	0.00535714	0.00535714	0.00535714	0.00535714	0.00714286	0
26	MW508345_Hyalomma_scupense_Turkey	0.00535714	0.00535714	0.00535714	0.00535714	0.00535714	0.00535714	0.00535714	0.00535714	0.00535714	0.00535714	0.00535714	0.00535714	0.0160714	0.00535714	0.00535714	0.00714286	0.00535714	0.00535714	0.00535714	0.00535714	0.00535714	0.00535714	0.00714286	0	0
27	MW508346_Hyalomma_asiaticum_Turkey	0.00535714	0.00535714	0.00535714	0.00535714	0.00535714	0.00535714	0.00535714	0.00535714	0.00535714	0.00535714	0.00535714	0.00535714	0.0160714	0.00535714	0.00535714	0.00714286	0.00535714	0.00535714	0.00535714	0.00535714	0.00535714	0.00535714	0.00714286	0	0	0
28	KY457496_Hyalomma_truncatum_South_Africa	0.00535714	0.00535714	0.00535714	0.00535714	0.00535714	0.00535714	0.00535714	0.00535714	0.00535714	0.00535714	0.00535714	0.00535714	0.0160714	0.00535714	0.00535714	0.00714286	0.00535714	0.00535714	0.00535714	0.00535714	0.00535714	0.00535714	0.00714286	0	0	0	0
29	JX051044_Hyalomma_anatolicum_China	0.00535714	0.00535714	0.00535714	0.00535714	0.00535714	0.00535714	0.00535714	0.00535714	0.00535714	0.00535714	0.00535714	0.00535714	0.0160714	0.00535714	0.00535714	0.00714286	0.00535714	0.00535714	0.00535714	0.00535714	0.00535714	0.00535714	0.00714286	0	0	0	0	0
30	Z74482_Hyalomma_lusitanicum_Spain	0.00535714	0.00535714	0.00535714	0.00535714	0.00535714	0.00535714	0.00535714	0.00535714	0.00535714	0.00535714	0.00535714	0.00535714	0.0160714	0.00535714	0.00535714	0.00714286	0.00535714	0.00535714	0.00535714	0.00535714	0.00535714	0.00535714	0.00714286	0	0	0	0	0	0
31	L76349_Hyalomma_rufipes_USA	0.00535714	0.00535714	0.00535714	0.00535714	0.00535714	0.00535714	0.00535714	0.00535714	0.00535714	0.00535714	0.00535714	0.00535714	0.0160714	0.00535714	0.00535714	0.00714286	0.00535714	0.00535714	0.00535714	0.00535714	0.00535714	0.00535714	0.00714286	0	0	0	0	0	0	0
32	KY457472_Hyalomma_rufipes_South_Africa	0.00535714	0.00535714	0.00535714	0.00535714	0.00535714	0.00535714	0.00535714	0.00535714	0.00535714	0.00535714	0.00535714	0.00535714	0.0160714	0.00535714	0.00535714	0.00714286	0.00535714	0.00535714	0.00535714	0.00535714	0.00535714	0.00535714	0.00714286	0	0	0	0	0	0	0	0
33	OP250121_Haemaphysalis_yeni_China	0.0125	0.0125	0.0125	0.0125	0.0125	0.0125	0.0125	0.0125	0.0125	0.0125	0.0125	0.0125	0.0232143	0.0125	0.0125	0.0142857	0.0125	0.0125	0.0125	0.0125	0.0125	0.0125	0.0142857	0.0160714	0.0160714	0.0160714	0.0160714	0.0160714	0.0160714	0.0160714	0.0160714	0.0160714
34	JX573126_Haemaphysalis_sulcata_Australia	0.0142857	0.0142857	0.0142857	0.0142857	0.0142857	0.0142857	0.0142857	0.0142857	0.0142857	0.0142857	0.0142857	0.0142857	0.025	0.0142857	0.0142857	0.0160714	0.0142857	0.0142857	0.0142857	0.0142857	0.0142857	0.0142857	0.0160714	0.0178571	0.0178571	0.0178571	0.0178571	0.0178571	0.0178571	0.0178571	0.0178571	0.0178571	0.0178571
35	Z74478_Haemaphysalis_punctata_Spain	0.0142857	0.0142857	0.0142857	0.0142857	0.0142857	0.0142857	0.0142857	0.0142857	0.0142857	0.0142857	0.0142857	0.0142857	0.025	0.0142857	0.0142857	0.0160714	0.0142857	0.0142857	0.0142857	0.0142857	0.0142857	0.0142857	0.0160714	0.0178571	0.0178571	0.0178571	0.0178571	0.0178571	0.0178571	0.0178571	0.0178571	0.0178571	0.0178571	0
36	KC511630_Haemaphysalis_concinna_France	0.0142857	0.0142857	0.0142857	0.0142857	0.0142857	0.0142857	0.0142857	0.0142857	0.0142857	0.0142857	0.0142857	0.0142857	0.025	0.0142857	0.0142857	0.0160714	0.0142857	0.0142857	0.0142857	0.0142857	0.0142857	0.0142857	0.0160714	0.0178571	0.0178571	0.0178571	0.0178571	0.0178571	0.0178571	0.0178571	0.0178571	0.0178571	0.0178571	0	0
37	AF018647_Haemaphysalis_leachi_Australia	0.0160714	0.0160714	0.0160714	0.0160714	0.0160714	0.0160714	0.0160714	0.0160714	0.0160714	0.0160714	0.0160714	0.0160714	0.0267857	0.0160714	0.0160714	0.0178571	0.0160714	0.0160714	0.0160714	0.0160714	0.0160714	0.0160714	0.0178571	0.0196429	0.0196429	0.0196429	0.0196429	0.0196429	0.0196429	0.0196429	0.0196429	0.0196429	0.0196429	0.00178571	0.00178571	0.00178571
38	OM333163_Haemaphysalis_longicornis_USA	0.0160714	0.0160714	0.0160714	0.0160714	0.0160714	0.0160714	0.0160714	0.0160714	0.0160714	0.0160714	0.0160714	0.0160714	0.0267857	0.0160714	0.0160714	0.0178571	0.0160714	0.0160714	0.0160714	0.0160714	0.0160714	0.0160714	0.0178571	0.0196429	0.0196429	0.0196429	0.0196429	0.0196429	0.0196429	0.0196429	0.0196429	0.0196429	0.0196429	0.00178571	0.00178571	0.00178571	0.00357143
39	DQ507238_Amblyomma_sphenodonti_New_Zealand	0.0214286	0.0214286	0.0214286	0.0214286	0.0214286	0.0214286	0.0214286	0.0214286	0.0214286	0.0214286	0.0214286	0.0214286	0.0321429	0.0214286	0.0214286	0.0232143	0.0214286	0.0214286	0.0214286	0.0214286	0.0214286	0.0214286	0.0232143	0.0214286	0.0214286	0.0214286	0.0214286	0.0214286	0.0214286	0.0214286	0.0214286	0.0214286	0.025	0.025	0.025	0.025	0.0267857	0.0232143
40	M60487_Amblyomma_americanum_USA	0.0321429	0.0321429	0.0321429	0.0321429	0.0321429	0.0321429	0.0321429	0.0321429	0.0321429	0.0321429	0.0321429	0.0321429	0.0428571	0.0321429	0.0321429	0.0339286	0.0321429	0.0321429	0.0321429	0.0321429	0.0321429	0.0321429	0.0339286	0.0321429	0.0321429	0.0321429	0.0321429	0.0321429	0.0321429	0.0321429	0.0321429	0.0321429	0.0339286	0.0410714	0.0410714	0.0410714	0.0410714	0.0428571	0.0410714
41	OP268202_Amblyomma_habraeum_Hnahlan_India	0.0339286	0.0339286	0.0339286	0.0339286	0.0339286	0.0339286	0.0339286	0.0339286	0.0339286	0.0339286	0.0339286	0.0339286	0.0446429	0.0339286	0.0339286	0.0357143	0.0339286	0.0339286	0.0339286	0.0339286	0.0339286	0.0339286	0.0357143	0.0375	0.0375	0.0375	0.0375	0.0375	0.0375	0.0375	0.0375	0.0375	0.0357143	0.0428571	0.0428571	0.0428571	0.0428571	0.0428571	0.0410714	0.00892857
42	XR_005189597_Dermacentor_silvarum_China	0.00535714	0.00535714	0.00535714	0.00535714	0.00535714	0.00535714	0.00535714	0.00535714	0.00535714	0.00535714	0.00535714	0.00535714	0.0160714	0.00535714	0.00535714	0.00714286	0.00535714	0.00535714	0.00535714	0.00535714	0.00535714	0.00535714	0.00714286	0.00892857	0.00892857	0.00892857	0.00892857	0.00892857	0.00892857	0.00892857	0.00892857	0.00892857	0.00714286	0.0142857	0.0142857	0.0142857	0.0160714	0.0160714	0.0214286	0.0267857	0.0285714
43	XR_007598020_Dermacentor_andersoni_USA	0.00535714	0.00535714	0.00535714	0.00535714	0.00535714	0.00535714	0.00535714	0.00535714	0.00535714	0.00535714	0.00535714	0.00535714	0.0160714	0.00535714	0.00535714	0.00714286	0.00535714	0.00535714	0.00535714	0.00535714	0.00535714	0.00535714	0.00714286	0.00892857	0.00892857	0.00892857	0.00892857	0.00892857	0.00892857	0.00892857	0.00892857	0.00892857	0.00714286	0.0142857	0.0142857	0.0142857	0.0160714	0.0160714	0.0214286	0.0267857	0.0285714	0
44	XR_005191755_Dermacentor_silvarum_China	0.00535714	0.00535714	0.00535714	0.00535714	0.00535714	0.00535714	0.00535714	0.00535714	0.00535714	0.00535714	0.00535714	0.00535714	0.0160714	0.00535714	0.00535714	0.00714286	0.00535714	0.00535714	0.00535714	0.00535714	0.00535714	0.00535714	0.00714286	0.00892857	0.00892857	0.00892857	0.00892857	0.00892857	0.00892857	0.00892857	0.00892857	0.00892857	0.00714286	0.0142857	0.0142857	0.0142857	0.0160714	0.0160714	0.0214286	0.0267857	0.0285714	0	0
45	XR_005191719_Dermacentor_silvarum_China	0.00535714	0.00535714	0.00535714	0.00535714	0.00535714	0.00535714	0.00535714	0.00535714	0.00535714	0.00535714	0.00535714	0.00535714	0.0160714	0.00535714	0.00535714	0.00714286	0.00535714	0.00535714	0.00535714	0.00535714	0.00535714	0.00535714	0.00714286	0.00892857	0.00892857	0.00892857	0.00892857	0.00892857	0.00892857	0.00892857	0.00892857	0.00892857	0.00714286	0.0142857	0.0142857	0.0142857	0.0160714	0.0160714	0.0214286	0.0267857	0.0285714	0	0	0
46	XR_007596572_Dermacentor_andersoni_USA	0.0160714	0.0160714	0.0160714	0.0160714	0.0160714	0.0160714	0.0160714	0.0160714	0.0160714	0.0160714	0.0160714	0.0160714	0.0267857	0.0160714	0.0160714	0.0178571	0.0160714	0.0160714	0.0160714	0.0160714	0.0160714	0.0160714	0.0178571	0.0196429	0.0196429	0.0196429	0.0196429	0.0196429	0.0196429	0.0196429	0.0196429	0.0196429	0.0178571	0.025	0.025	0.025	0.0267857	0.0267857	0.0321429	0.0375	0.0392857	0.0107143	0.0107143	0.0107143	0.0107143
47	AF018650_Ixodes_holocyclus_Australia	0.0553571	0.0553571	0.0553571	0.0553571	0.0553571	0.0553571	0.0553571	0.0553571	0.0553571	0.0553571	0.0553571	0.0553571	0.0660714	0.0553571	0.0553571	0.0571429	0.0553571	0.0553571	0.0553571	0.0553571	0.0553571	0.0553571	0.0571429	0.0589286	0.0589286	0.0589286	0.0589286	0.0589286	0.0589286	0.0589286	0.0589286	0.0589286	0.0535714	0.0642857	0.0642857	0.0642857	0.0625	0.0660714	0.0642857	0.0732143	0.075	0.0535714	0.0535714	0.0535714	0.0535714	0.0642857
48	L76351_Ixodes_cookei_USA	0.0714286	0.0714286	0.0714286	0.0714286	0.0714286	0.0714286	0.0714286	0.0714286	0.0714286	0.0714286	0.0714286	0.0714286	0.0821429	0.0714286	0.0714286	0.0732143	0.0714286	0.0714286	0.0714286	0.0714286	0.0714286	0.0714286	0.0714286	0.075	0.075	0.075	0.075	0.075	0.075	0.075	0.075	0.075	0.0696429	0.0767857	0.0767857	0.0767857	0.075	0.0785714	0.0732143	0.0821429	0.0839286	0.0660714	0.0660714	0.0660714	0.0660714	0.0767857	0.05
49	XR_005716784_Ixodes_scapularis_USA	0.0714286	0.0714286	0.0714286	0.0714286	0.0714286	0.0714286	0.0714286	0.0714286	0.0714286	0.0714286	0.0714286	0.0714286	0.0821429	0.0714286	0.0714286	0.0732143	0.0714286	0.0714286	0.0714286	0.0714286	0.0714286	0.0714286	0.0714286	0.075	0.075	0.075	0.075	0.075	0.075	0.075	0.075	0.075	0.0696429	0.0767857	0.0767857	0.0767857	0.075	0.0785714	0.0732143	0.0821429	0.0839286	0.0660714	0.0660714	0.0660714	0.0660714	0.0767857	0.05	0.00178571
50	AF115364_Ixodes_acutitarsus_USA	0.0714286	0.0714286	0.0714286	0.0714286	0.0714286	0.0714286	0.0714286	0.0714286	0.0714286	0.0714286	0.0714286	0.0714286	0.0821429	0.0714286	0.0714286	0.0732143	0.0714286	0.0714286	0.0714286	0.0714286	0.0714286	0.0714286	0.0714286	0.075	0.075	0.075	0.075	0.075	0.075	0.075	0.075	0.075	0.0732143	0.0803571	0.0803571	0.0803571	0.0785714	0.0821429	0.0732143	0.0857143	0.0875	0.0696429	0.0696429	0.0696429	0.0696429	0.0803571	0.0464286	0.00357143
51	L76355_Ornithodoros_moubata_USA	0.0982143	0.0982143	0.0982143	0.0982143	0.0982143	0.0982143	0.0982143	0.0982143	0.0982143	0.0982143	0.0982143	0.0982143	0.108929	0.0982143	0.0982143	0.1	0.0982143	0.0982143	0.0982143	0.0982143	0.0982143	0.0982143	0.0982143	0.0982143	0.0982143	0.0982143	0.0982143	0.0982143	0.0982143	0.0982143	0.0982143	0.0982143	0.0964286	0.0982143	0.0982143	0.0982143	0.0964286	0.1	0.0946429	0.103571	0.103571	0.0982143	0.0982143	0.0982143	0.0982143	0.107143	0.1	0.103571
52	KC769609_Argas_monachus_Australia	0.0875	0.0875	0.0875	0.0875	0.0875	0.0875	0.0875	0.0875	0.0875	0.0875	0.0875	0.0875	0.0982143	0.0875	0.0875	0.0892857	0.0875	0.0875	0.0875	0.0875	0.0875	0.0875	0.0857143	0.0910714	0.0910714	0.0910714	0.0910714	0.0910714	0.0910714	0.0910714	0.0910714	0.0910714	0.0875	0.0910714	0.0910714	0.0910714	0.0892857	0.0928571	0.0875	0.0964286	0.0982143	0.0857143	0.0857143	0.0857143	0.0857143	0.0964286	0.0732143	0.075
53	KJ133633_Argas_persicus_South_Africa	0.0928571	0.0928571	0.0928571	0.0928571	0.0928571	0.0928571	0.0928571	0.0928571	0.0928571	0.0928571	0.0928571	0.0928571	0.103571	0.0928571	0.0928571	0.0946429	0.0928571	0.0928571	0.0928571	0.0928571	0.0928571	0.0928571	0.0910714	0.0964286	0.0964286	0.0964286	0.0964286	0.0964286	0.0964286	0.0964286	0.0964286	0.0964286	0.0964286	0.1	0.1	0.1	0.0982143	0.101786	0.0982143	0.105357	0.107143	0.0946429	0.0946429	0.0946429	0.0946429	0.105357	0.0803571	0.0875
54	KC769607_Otobius_megnini_Madagascar	0.0964286	0.0964286	0.0964286	0.0964286	0.0964286	0.0964286	0.0964286	0.0964286	0.0964286	0.0964286	0.0964286	0.0964286	0.107143	0.0964286	0.0964286	0.0982143	0.0964286	0.0964286	0.0964286	0.0964286	0.0964286	0.0964286	0.0982143	0.0964286	0.0964286	0.0964286	0.0964286	0.0964286	0.0964286	0.0964286	0.0964286	0.0964286	0.1	0.0982143	0.0982143	0.0982143	0.0964286	0.1	0.0946429	0.0982143	0.1	0.0964286	0.0964286	0.0964286	0.0964286	0.105357	0.0928571	0.0982143
55	JN885464_Demodex_folliculorum	0.180357	0.180357	0.180357	0.180357	0.180357	0.180357	0.180357	0.180357	0.180357	0.180357	0.180357	0.180357	0.185714	0.180357	0.180357	0.182143	0.180357	0.180357	0.180357	0.180357	0.180357	0.180357	0.182143	0.178571	0.178571	0.178571	0.178571	0.178571	0.178571	0.178571	0.178571	0.178571	0.185714	0.178571	0.178571	0.178571	0.176786	0.176786	0.185714	0.180357	0.1875	0.183929	0.183929	0.183929	0.183929	0.189286	0.191071	0.205357
[truncated: 7 more columns]
